# Supplementary material for: Instability in the COPD Diagnosis upon Repeat Testing Vary with the Definition of COPD
Source: PLoS One. 2015 Mar 26;10(3):e0121832. doi: 10.1371/journal.pone.0121832 (PMC4374954; doi:10.1371/journal.pone.0121832)
Supplement: S1 Dataset — (XLS) [file pone.0121832.s001.xls]

## Sheet: Sheet1
id	psu	edad	p4escola	p13asma	p13aasma	qcgrade0	fev10	fev1fvc0	fev60	cvfv60	qcgrade1	fev11	fev1fvc1	fev61	cvfvc1	cvfev1	cvfv61	cvrat1	cvrat61	bmi	qtb	gold14	gold24	asma	pais	morto	yp13asma	yp13aasma	yqcgrade0	yfev10	yfev1fvc0	yfev60	yqcgrade1	yfev11	yfev1fvc1	ygold14	ygold24	ycvfv60	yfev61	ycvfvc1	ycvfev1	ycvfv61	ycvrat1	ycvrat61	zgold24	sexo	tallacm	pesokg	ratbajoposPLAPRE
1	63	66.3589	8	sim	nao	5	1.48625	66.258	2.01625	2.88524	5	1.60562	70.4028	2.09437	0.466605	3.87417	2.22914	3.40787	1.16371	39.9524		0	0	1	Brazil	0	sim	sim	5	1.14312	66.1722	1.64375	5	1.36	66.9127	1	0	0.512691	1.94375	1.07354	0.260444	0.0682398	0.813104	0.135908		0	145	84	0
2	63	75.3315	2	nao		5	1.79937	76.8553	2.27125	2.49498	5	1.83812	82.1738	2.23	1.49747	0.555165	1.3808	0.94235	0.583832	29.6749		0	0	0	Brazil	0	nao		3	1.595	74.6199	2.11063	4	1.69813	76.7948	0	0	1.6952	2.1925	4.45293	0	2.1798	4.45292	1.54135		1	148	65	0
3	63	51.8575	14	nao		5	2.82125	74.5869	3.6525	0.157473	5	3.02375	75.2411	3.80687	0.918678	0.102383	0.454206	0.816299	0.248782	23.4375		0	0	0	Brazil	0	nao		5	2.62562	78.2892	3.32312	5	2.5825	79.6607	0	0	0.239788	3.2025	0.739997	0.0856152	0.318111	0.654385	0.164399		0	160	60	0
4	111	70.5041	4	sim	nao	4	0.801875	53.2365	1.36063	1.31128	5	0.888125	54.9923	1.48687	5.69329	7.76925	6.43248	2.08056	0.94761	26.0226		1	1	1	Brazil	0																				0	148	57	1
6	111	51.7315	3	nao		5	2.9725	86.5829	3.43313	1.56181	5	3.1875	67.7471	4.28375	0.821945	1.72619	0.725881	0.904307	0.707371	29.7211		1	0	0	Brazil	0																				1	162	78	1
7	19	73.0575	1	nao		5	2.495	53.8586	3.60938	1.59735	5	2.48125	70.129	3.23	1.60433	0.91425	2.52066	0.690134	1.13603	30.3302		0	0	0	Brazil	0	nao		1	2.0525	74.1979	2.64812						3.41845								0	153	71	0
8	19	53.0575	12	nao		5	3.24812	63.378	4.8725	4.30872	5	3.2925	68.0972	4.64812	0.67965	2.77834	0.266724	2.09889	1.77605	20.5191		1	0	0	Brazil	0	nao		3	2.79625	63.2815	4.27812	5	2.75	66.6364	1	0	2.90982	3.96187	0.89446	1.75719	0.201073	0.862795	1.10037		1	171	60	0
9	111	48	4	nao																	nao			0	Brazil	0	nao		4	2.79437	80.6021	3.45062	3	2.77875	83.7446	0	0	0.527068	3.30875	0.307002	4.44556	0.495932	4.13884	2.79312
12	116	83.9589	8	nao		5	1.52437	67.0608	2.12687	0.208092	5	1.71438	67.2304	2.29625	0.81928	5.23981	1.83259	4.42148	2.41043	26.2985		1	0	0	Brazil	0																				0	156	64	0
13	116	82.7452	8	nao		5	1.545	64.058	2.02125	1.81594	5	1.65812	84.4098	1.94437	1.13391	0.400929	0.93808	0.733003	0.379833	23.3091		0	0	0	Brazil	0																				0	155	56	0
14	116	62.8274	19	nao		4	2.99937	70.5839	3.895	3.07211	5	2.91625	79.0579	3.5875	0.10791	3.23984	1.6072	3.13199	1.15475	25.3515	nao	0	0	0	Brazil	0	nao		3	2.03938	75.2884	2.685	5	2.025	73.8883	0	0	1.2286	2.69438	0.696817	0.790056	0.0328131	0.0932405	0.535452		1	172	75	0
15	116	53.0356	19	nao		5	2.24625	79.4079	2.71375	1.4644	4	2.45625	77.576	2.98937	3.94551	1.67492	3.70165	2.27133	1.43356	26.6436		0	0	0	Brazil	0																				1	170	77	0
16	40	59.4384	4	nao		5	1.89687	76.1988	2.39812	2.36077	5	2.02813	74.6664	2.5925	2.31513	0.130868	0.0852848	2.1843	0.0322325	31.9805		0	0	0	Brazil	0																				0	149	71	0
17	111	50.0027	4	nao		5	2.29437	69.0297	3.12	1.51758	5	2.25813	89.8309	2.51375	1.06278	1.22392	1.06278	0.161149	0.113945	24.7768		0	0	0	Brazil	0	nao		5	1.97875	74.9704	2.57938	5	2.04875	76.4816	0	0	0.291877	2.62312	1.41638	0.411043	0.609132	1.00537	0.140077		0	153	58	0
19	49	40.6959	7	nao		5	2.6175	78.6184	3.1775	0.236843	5	2.69375	83.0923	3.14375	0.369033	1.39168	0.763219	1.02268	0.444419	25.6745		0	0	0	Brazil	0	nao		5	2.25125	85.5582	2.61875	5	2.11375	86.0122	0	0	0.44014	2.44313	0.432926	1.67125	0.526542	1.23837	0.809463		0	149	57	0
20	49	47.7096	8	nao		5	4.26875	72.3977	5.38625	0.345456	5	4.39375	76.2721	5.48688	0.361496	1.12537	0.0402866	0.763888	0.767272	31.7901		0	0	0	Brazil	0																				1	180	103	0
22	108	59.7836	7	nao		3	2.47312	66.751	3.59312	1.62982	5	2.48062	71.8501	3.35875	0.423684	0.752238	0.409072	0.328556	0.242654	29.4076		0	0	0	Brazil	0	nao		4	2.25312	66.6975	3.19375	3	2.40188	70.4233	0	0	1.76531	3.24125	0.939158	2.09126	1.01624	1.15222	0.76024		1	168	83	0
24	108	50.1589	7	nao		5	2.89437	79.9827	3.51625	0.40334	5	2.97875	79.6058	3.6675	0.295885	0.2229	1.35035	0.0729901	0.797233	30.4438		0	0	0	Brazil	0	nao		5	2.70062	85.311	3.12687	4	2.62812	85.659	0	0	0.254865	3.05	2.37265	2.44626	2.64215	0.0736304	0.13856		0	158	76	0
25	63	66.1808	6	sim	nao	5	3.41812	94.9809	3.59875	0.147518	5	3.90875	78.4102	4.63937	0.668048	0.956165	0.920436	0.288124	0.0252621	22.5878		0	0	1	Brazil	1																				1	181	74	0
26	63	42.1315	11	nao		5	2.59812	79.6055	3.19375	2.32069	5	2.68187	76.7896	3.295	0.44428	0.214552	1.01314	0.22973	0.564693	27.5873		0	0	0	Brazil	0	nao		3	2.21438	83.2081	2.66125	5	2.2375	82.2421	0	0	4.66601	2.71438	0.899106	0.416002	0.81879	0.483109	0.284818		0	157	68	0
27	63	61.5918	5	nao		5	2.73812	59.0829	3.84687	0.184052	5	2.87437	58.2668	4.025	1.39323	0.509206	0.961752	0.88405	0.320011	27.31		1	0	0	Brazil	1																				0	169	78	1
28	59	49.4603	1	nao		5	2.42875	62.4057	3.42812	3.56858	5	2.27562	67.9545	3.0625	0.0924405	0.0582837	0.535965	0.0341605	0.337766	25.2241	nao	1	0	0	Brazil	0	nao		5	1.99625	76.2473	2.53	5	2.03562	77.0705	0	0	0.192411	2.605	2.15742	2.67668	2.20541	0.519411	0.333336		0	149	56	1
29	59	46.2082	15	sim	nao	4	3.35625	73.9567	4.2475	2.02633	5	3.25812	77.0812	3.99625	1.5218	2.52661	0.733675	1.00501	1.26791	25.4028		0	0	1	Brazil	0																				1	166	70	0
30	59	54.8822	1	nao		5	2.31625	65.1891	3.07938	2.05296	4	2.63812	86.7448	3.04125	4.73057	4.79776	4.73057	0.0672736	0.0475696	27.6398		0	0	0	Brazil	0	nao		3	2.10625	80.7766	2.59562	4	2.19438	84.0757	0	0	5.06147	2.59125	2.67419	4.57405	2.64079	1.90103	1.36784		1	158	69	0
32	68	46.937	12	nao		5	4.36125	81.4711	5.02625	0.0967861	5	4.42937	91.1277	4.84437	0.428634	0.0998441	0.237586	0.328785	0.0973988	27.3356		0	0	0	Brazil	0	nao		5	3.99937	88.6779	4.43563	5	4.05125	91.6832	0	0	1.03374	4.40062	0.0100044	0.0109119	0.0301333	0.000912072	0.0135894		1	170	79	0
33	19	79.2603	4	nao		4	1.92375	71.0526	2.48688	2.9943	5	1.965	81.7473	2.38312	1.18654	0.541844	0.577226	0.644722	0.0250226	23.1473		0	0	0	Brazil	0	nao		5	1.74312	74.9328	2.30312	5	1.91125	78.5109	0	0	0.0960076	2.42062	0.400526	1.54278	0.513058	1.14229	0.728152		0	161	60	0
34	59	48.2164	3	nao		5	2.83687	79.7715	3.4825	1.33223	4	2.98062	77.4566	3.60875	2.85889	1.69556	0.998962	1.16362	0.492614	32.8892		0	0	0	Brazil	0																				0	154	78	0
35	58	57.0849	0	nao		2	1.03875	70.1562	1.48062	28.0411										47.8049				0	Brazil	0																				0	151	109
36	58	62.5288	4	nao		5	1.87875	83.7793	2.23625	1.51808	3	1.63563	83.9589	1.93875	8.03122	8.96454	8.09774	0.936701	0.615153	32.4619		0	0	0	Brazil	1																				0	152	75	0
37	58	71.2959	3	nao		3	1.565	74.858	2.09063	59.579	0	1.43937	86.8401	1.6575	0.615922	3.49227	0.615922	2.87665	2.0341	25.7657		0	0	0	Brazil	0	nao																			1	166	71	0
38	58	61.1479	4	nao		4	2.80187	68.5684	3.69437	2.19889	4	2.72687	75.1464	3.4825	1.77578	4.37764	2.95383	2.60288	1.00744	27.0552		0	0	0	Brazil	0																				0	155	65	0
39	58	67.9342	4	nao		5	2.03813	53.6349	3.35063	0.317268	5	2.22438	53.8916	3.52812	0.2467	2.2198	0.288691	1.97316	1.36555	25.2174		1	0	0	Brazil	1																				1	163	67	1
40	19	44.3781	7	nao		5	1.57937	77.2783	2.01	1.5111	5	1.68	90.8108	1.85	3.07543	3.50453	3.07543	0.429327	0.30358	35.3386		0	0	0	Brazil	0																				0	156	86	0
41	111	55.2603	4	nao		5	3.52937	74.7057	4.32625	0.904707	5	3.49937	78.3735	4.16625	2.25244	1.59647	1.94641	0.656094	0.247488	28.6288		0	0	0	Brazil	0	nao		5	3.2175	85.6715	3.71438	5	3.36937	87.078	0	0	1.17572	3.78937	0.389401	0.937443	0.221937	0.548051	0.505943		1	164	77	0
42	166	47.0904	8	nao		5	2.90562	78.398	3.59187	1.36651	5	2.9325	85.3867	3.42125	2.95586	2.79708	3.22373	0.158847	0.301826	23.5078		0	0	0	Brazil	0	nao		5	2.60312	78.2748	3.27375	3	2.68812	81.2276	0	0	1.1843	3.24187	0.778809	2.86835	1.45994	2.08977	0.996102		1	165	64	0
43	96	66.4658	13	nao		5	2.05125	74.8461	2.61188	0.765544	5	2.33063	71.2321	3.02562	2.89459	3.41804	2.66384	0.523712	0.533555	31.6118		0	0	0	Brazil	0																				0	153	74	0
44	166	84.6795	5	nao		5	0.9925	72.2475	1.31625	2.07822	5	0.8975	76.7504	1.14625	6.44081	5.26053	5.48704	1.18229	0.160401	28.2435		0	0	0	Brazil	1																				1	129	47	0
45	116	77.1068	8	nao		5	1.93687	92.2871	2.09875	3.27484	5	1.83	87.4813	2.09187	1.84053	1.56267	1.84053	0.277896	0.196502	29.3847		0	0	0	Brazil	0																				0	151	67	0
46	71	56.9479	8	nao		4	1.645	73.7048	2.04437	2.41859	5	1.5175	77.6215	1.94062	4.93629	0.467508	4.73052	4.4693	3.01473	36.0961		0	0	0	Brazil	0																				1	147	78	0
47	71	50.3534	9	nao		5	3.515	77.6367	4.34562	0.530811	5	3.59062	78.839	4.54875	0.839463	1.11648	0.909368	0.277032	0.146459	34.4729		0	0	0	Brazil	0																				1	177	108	0
48	71	53.4247	11	nao		5	2.24688	80.6235	2.67625	1.08159	5	2.33687	85.7962	2.69	1.09553	1.80032	1.20958	0.704869	0.417763	23.3091		0	0	0	Brazil	0	nao		5	1.74437	83.9398	2.0775	5	1.85625	83.6149	0	0	2.97569	2.19937	2.12163	3.76406	1.81127	1.64309	1.38131		0	155	56	0
49	71	62.4493	12	nao		5	2.21375	70	3.15625	1.97345	5	2.17375	75.2651	2.88188	1.53131	3.73535	1.37814	2.20467	1.66723	17.5781		0	0	0	Brazil	0	nao		5	2.08875	68.5398	2.99	5	2.10312	71.1567	0	0	0.0591487	2.95062	1.176	2.58919	1.39153	1.41341	0.847022		1	160	45	0
50	116	67.9918	15	nao		2	2.78437	73.2008	3.67562	4.81143	5	2.7475	72.4815	3.63812	2.07016	2.3881	2.57265	0.318024	0.130536	24.1672		0	0	0	Brazil	0																				1	164	65	0
51	57	59	4	nao																				0	Brazil	1
52	15	63.8301	4	nao		3	2.29813	75.6429	2.96312	3.06279	5	2.3	78.2313	2.8725	1.87343	3.72732	2.60092	1.85454	0.796875	28.3039		0	0	0	Brazil	0	nao		5	2.0075	76.458	2.59812	5	1.91688	76.3885	0	0	1.58244	2.48438	0.176333	0.741643	1.67395	0.565315	0.659275		0	155	68	0
53	15	54	11	nao																				0	Brazil	0	nao		4	2.36687	70.0388	3.37937	5	2.44687	66.1877	1	1	0	3.5625	0.287488	1.589	0.63552	1.30155	0.674246
54	111	54.011	4	nao		5	1.8825	75.9839	2.34375	0.472981	5	2.07312	79.87	2.55125	0.341351	1.13893	1.34654	0.797597	0.146815	30.7306		0	0	0	Brazil	0	nao		5	1.7525	82.592	2.10437	5	1.79125	82.6175	0	0	0.421275	2.155	0.0203831	0.123472	0.184811	0.10309	0.0433781		0	152	71	0
56	111	54.9616	3	sim	sim	2	2.20687	47.3007	3.705	4.22593	5	2.81875	62.3531	4.22062	0.707403		0.588815			28.6048		1	0	1	Brazil	0																				1	163	76	1
57	111	44.7534	8	nao		5	2.05813	71.9467	2.71187	2.08362	5	2.23062	75.0263	2.81562	3.42554	4.11867	3.96961	0.693627	0.105486	34.9636		0	0	0	Brazil	0	nao		3	1.97438	79.5518	2.4425	5	2.00937	82.9892	0	0	1.88855	2.39875	1.55003	2.05281	1.39542	0.502868	0.46491		0	155	84	0
58	111	54.5781	8	sim	sim	3	3.25437	65.4639	4.50312	2.9659	5	3.15375	76.2812	4.025	0.82791	0.154314		0.673605		24.539		0	0	1	Brazil	0	sim	nao	5	2.78937	72.7703	3.74687	4	3.15437	79.2556	0	0	0.675523	3.89687	2.0731	2.55314	1.54778	0.480165	0.711038		1	164	66	0
59	166	59.6877	8	nao		4	2.18313	67.4715	2.91	1.27185	5	2.2025	57.1521	3.11312	2.73538	3.28505	2.86782	0.549915	0.295169	27.1816	nao	1	0	0	Brazil	0	nao		5	1.69437	73.5486	2.26937	5	1.62563	71.2408	0	0	0.214535	2.23875	1.30963	0.217822	0.039493	1.09182	0.126095		0	157	67	1
60	111	56.7616	4	sim	nao	2	1.88563	43.4601	2.97375	12.7681	4	2.05375	81.2964	2.5025	5.39388	5.40663	5.04815	0.012782	0.253831	26.0584		0	0	1	Brazil	0																				0	153	61	0
61	166	67.5151	4	nao		5	2.62063	59.3405	3.93687	0.756141	4	2.56125	61.9127	3.80062	2.83322	5.29882	5.14588	2.46746	0.108291	25.2826		1	0	0	Brazil	0																				1	164	68	1
62	15	43.8521	11	nao		5	2.96812	85.0466	3.49	2.27746	2	3.2675	61.2393	4.00312	6.37984	0.980581	0.576412	5.40095	0.285796	23.4375		1	0	0	Brazil	0																				0	160	60	1
63	83	41.4986	4	nao		4	1.08438	59.9102	1.71438	8.44103	3	3.9575	77.3327	4.85	1.6866	3.92519	0.246455	2.23932	2.60138	28.0277		0	0	0	Brazil	0	nao		5	3.45438	82.3083	4.12937	4	3.50688	83.997	0	0	0.0428235	4.14687	0.18018	2.91975	0.534877	2.73964	1.68649		1	170	81	0
64	166	65.211	4	nao		5	2.78875	85.1039	3.2675	0.189608	5	2.9975	86.586	3.44937	1.78393	2.99615	2.27826	1.21255	0.507801	27.852		0	0	0	Brazil	0	nao		5	2.52625	81.5577	3.04875	5	2.42	81.0211	0	0	1.64239	2.96563	0.983334	0.45803	1.12656	0.525315	0.47274		0	163	74	0
65	71	49.0521	9	nao		5	2.06187	81.497	2.50125	1.91618	5	2.08625	84.5063	2.45812	3.40995	2.19425	3.10513	1.21616	0.644312	39.7982		0	0	0	Brazil	0																				0	147	86	0
66	71	58.7041	0	nao		4	2.19937	81.3642	2.66375	4.27307	5	2.115	84.1582	2.49625	2.87077	2.68279	2.50447	0.188046	0.126134	24.6711		0	0	0	Brazil	0	nao		5	1.365	74.7689	1.81	5	1.76312	84.0083	0	0	0.416305	2.08187	0.549616	0.402193	0.106218	0.147424	0.209286		0	152	57	0
67	71	58.1479	0	nao		5	2.36312	71.7321	3.09125	0.4302	5	2.39375	78.0836	2.92812	2.27036	1.19154	0.120844	1.07896	0.7571	27.0842	nao	0	0	0	Brazil	0																				1	174	82	0
68	15	47.9836	15	nao		5	2.92188	82.2339	3.49437	0.164607	3	2.97062	87.163	3.39937	2.5209	2.48267	2.54098	0.0382458	0.0412523	30.0914		0	0	0	Brazil	0																				0	161	78	0
69	49	62.9315	3	sim	sim	4	0.82	52.0635	1.40875	9.25873	2	1.25063	74.0837	1.68813	8.81624	24.991	17.5379	16.3549	5.38819	33.7774		0	0	1	Brazil	0																				0	146	72	0
70	49	64.3342	4	nao		5	2.19375	82.8416	2.64812	2.54844	5	2.24125	72.7531	2.815	1.87515	0.892938	2.16786	0.982296	0.901587	29.6665		0	0	0	Brazil	0	nao		3	1.64375	78.3671	2.09187	5	1.70562	82.1493	0	0	5.66916	2.05875	2.6675	3.58668	2.20187	0.919617	0.979592		0	159	75	0
71	59	61.6712	4	nao		5	1.74812	73.0287	2.315	1.5049	5	1.92188	84.3853	2.27688	0.976937	1.08911	0.957534	0.112172	0.0930401	29.2969	nao	0	0	0	Brazil	0	nao		3	1.28188	68.7332	1.78437	5	1.44937	70.5292	0	0	1.24931	1.98375	1.06169	0.183187	0.71651	0.878514	0.377127		0	160	75	0
72	49	84.5753	0	nao		4	1.45812	78.3938	1.85562	8.77718	5	1.55375	90.3343	1.72	1.34884	1.32062	1.34884	0.0282242	0.0199617	22.6659		0	0	0	Brazil	1																				0	144	47	0
73	71	59.9178	0	nao		5	2.98	88.5258	3.365	2.16013	5	3.07625	83.0437	3.47625	2.77345	0.34563	0.0890479	2.42794	0.18143	23.9361		0	0	0	Brazil	0																				1	157	59	0
74	71	59.474	3	nao		5	1.85938	81.4845	2.2575	0.550275	5	1.94562	85.7104	2.27	2.23474	2.59064	2.33525	0.356001	0.180641	21.0962		0	0	0	Brazil	0																				0	157	52	0
75	166	46.1753	15	nao		5	2.81125	81.4265	3.41875	0.532001	5	2.84562	83.572	3.36812	1.00651	1.31671	1.35116	0.310222	0.0243577	28.1625		0	0	0	Brazil	0																				0	161	73	0
77	59	68.1726	5	nao		5	1.61062	68.4462	2.07187	3.60936	5	1.89937	61.4312	2.47625	2.73925	1.12574	1.16967	1.61376	0.0310635	29.2184		1	0	0	Brazil	0	nao		0	1.67937	74.5974	2.19625						1.83453								0	148	64	1
78	19	42.7233	11	nao		5	4.64313	80.0108	5.665	0.0546297	5	4.88438	79.2757	5.96062	0.208316	0.599708	1.24913	0.391394	0.459226	29.9836	nao	0	0	0	Brazil	0	nao		5	3.99437	77.5419	5.11312	5	4.09937	78.8152	0	0	0.0259335	5.16125	0.811837	0.129482	0.757557	0.682356	0.444115		1	178	95	0
79	166	51.9123	8	nao		5	2.41313	95.2628	2.53312	0.157193	5	2.57312	76.7238	3.16625	0.835089	2.8025	3.32874	1.96765	0.372281	27.3909	nao	0	0	0	Brazil	0																				0	161	71	0
80	59	62.6548	1	nao		5	2.33063	73.2181	3.01688		5	2.33687	78.5834	2.93187	1.00277	0.17041	0.211346	0.832368	0.0289467	37.6378		0	0	0	Brazil	0																				0	163	100	0
81	59	56.011	2	sim	nao	5	2.13562	83.24	2.54875	1.56024	4	2.2825	65.9325	2.86875	3.6806	4.39197	3.86155	0.711949	0.375383	31.2314		1	0	1	Brazil	0	nao		5	1.92625	83.9096	2.26375	5	1.94125	82.1476	0	0	1.49944	2.3325	0.733142	0.31944	0.838615	0.413709	0.367117		0	164	84	1
82	166	63.0356	0	nao		4	1.53375	75.5309	2.03062	6.27327	5	1.79562	71.4144	2.40375	2.63185	2.12344	0.461137	0.508543	1.17549	29.3413		0	0	0	Brazil	0	nao		5	1.28375	65.623	1.89187	3	1.38437	69.5884	1	0	2.11006	1.93625	5.08611	5.09329	4.61977	0.00719462	0.335223		0	143	60	0
83	15	52.9644	12	nao		5	2.99125	78.9899	3.67375	2.06267	5	2.98438	80.4956	3.62812	1.82316	1.13448	1.47699	0.688749	0.242206	26.9598		0	0	0	Brazil	0																				1	169	77	0
84	70	41.9123	0	nao		5	2.55187	77.4469	3.1925	0.207949	5	2.68375	76.7334	3.34187	2.19427	0.49575	0.251708	1.69861	0.172567	28.7201		0	0	0	Brazil	0	nao		4	2.3525	79.7289	2.91313	5	2.36812	80.3435	0	0	2.40691	2.91375	0.315571	0.882595	0.0151665	0.567035	0.613365		0	155	69	0
85	70	66.8548	2	nao		5	2.71812	78.9149	3.28562	0.134639	5	2.84812	68.7849	3.64562	2.07941	2.91395	1.70535	0.83479	0.854819	23.8054		1	0	0	Brazil	0	nao		5	2.29187	75.8585	2.99937	1	2.32812	76.2538	0	0	1.54917	3.0225	1.66964	2.43298	2.31838	0.763493	0.081058		1	152	55	0
86	70	72	1	nao																				0	Brazil	1
87	49	41.6931	8	nao		5	2.24	85.3943	2.61375	0.57723	5	2.21438	86.2673	2.56	2.50567	0.944285	2.35176	1.56157	0.995347	25.9151		0	0	0	Brazil	0	nao		5	2.1025	84.4166	2.48812	5	2.05625	83.2911	0	0	0	2.44562	2.19976	1.76259	2.27684	0.437256	0.363697		0	147	56	0
88	49	43.1589	6	nao		5	2.93937	84.2228	3.4725	0.306104	5	2.9975	88.5361	3.38188	0.932909	0.0885195	0.854551	0.844393	0.541669	36.3636		0	0	0	Brazil	0	nao		5	2.57437	82.2648	3.06625	0	2.6825	86.8123	0	0	1.83967	3.05312	1.10992	1.48164	0.991204	0.37174	0.346811		0	165	99	0
89	49	49.1644	11	nao		5	3.2325	68.6488	4.57188	4.33381	5	3.20562	86.0282	3.70312	1.19605	2.75478	1.36156	1.55898	0.985342	22.1367		0	0	0	Brazil	0	nao		5	3.05	83.576	3.6	5	3.05562	88.9394	0	0	0.073697	3.43125	0.270649	1.66826	0.283923	1.39764	0.978893		1	166	61	0
90	49	50.8329	11	nao		2	3.285	79.3119	3.9375	0.472983	4	3.11125	74.5321	3.95875	0.927112	4.66611	1.0006	3.73981	2.59252	28.0102	nao	0	0	0	Brazil	0	nao		5	2.64937	76.9189	3.38437	5	2.79437	80.3126	0	0	0.405971	3.46562	0.0635364	1.21227	0.614763	1.14874	0.422519		1	169	80	0
91	49	46.4247	8	nao		4	4.47563	79.8239	5.43313	1.06542	5	4.43937	87.1534	5.09062	0.723808	1.03286	0.812014	0.30906	0.156161	27.0641		0	0	0	Brazil	0	nao		5	3.90125	81.723	4.73	5	3.91937	84.0842	0	0	0.468717	4.61562	0.447025	0.146739	0.422557	0.300288	0.195036		1	173	81	0
92	49	52.9096	7	nao		2	2.14062	40.648	5.23562	51.4301	3	2.33437	80.6521	2.77813	0.875721	0.876262	0.0795892	0.00054185	0.563337	36.391		0	0	0	Brazil	1																				0	159	92	0
93	49	42.0082	12	sim	sim	5	2.6275	78.8299	3.31312	1.0617	5	2.84063	81.2187	3.44375	1.00534		0.476425			22.6409		0	0	1	Brazil	0	sim	sim	5	2.26562	78.8901	2.87	5	2.3675	79.3797	0	0	1.07055	2.96875	1.46721	0.168196	1.79396	1.29903	1.14961		0	153	53	0
94	49	63.4137	0	nao		2	2.07125	65.8585	2.81375	10.1689	4	1.89	79.2868	2.26625	5.91026	4.83657	5.97555	1.07523	0.806535	34.6831		0	0	0	Brazil	0	nao		4	1.59938	70.6711	2.225	4	2.17562	83.8593	0	0	4.80578	2.57875	3.34807	2.27033	4.85704	1.07815	1.83008		0	149	77	0
95	68	41.9178	13	nao		5	2.28562	63.7108	3.125	1.12613	5	2.43875	69.3319	3.21812	1.44696	0.381587	1.14909	1.0654	0.542722	23.1473	nao	1	0	0	Brazil	0	nao		5	1.64812	78.8812	2.04562	5	1.78812	76.3137	0	0	0.585731	2.295	1.10247	0.0989282	0.0963477	1.00355	0.00183115		0	161	60	1
96	68	80.6055	8	nao		4	1.875	63.8298	2.40062	0.889209	5	1.71125	74.3012	2.17	2.75839	0.103376	0.347068	2.65505	0.172318	30.4867		0	0	0	Brazil	0	nao		1	1.47687	85.9273	1.71875														0	163	81	0
97	68	50.6712	20	nao		4	2.89312	82.5428	3.47187	2.97634	5	2.8725	69.1336	3.63937	1.41808	0.960362	1.69588	0.457754	0.520136	26.2336		1	0	0	Brazil	0	nao		3	2.36063	79.8689	2.885	5	2.45187	80.0776	0	0	1.04162	3.0125	0.43434	0.0360593	0.826337	0.398283	0.558814		0	161	68	0
98	153	68.2356	0	nao		5	2.53437	73.5935	3.30062	0.943524	5	2.44562	70.1254	3.2525	0.64925	0.344177	0.518223	0.305078	0.123068	21.9899		0	0	0	Brazil	0																				1	161	57	0
99	96	47.5452	11	nao		5	3.26312	80.6083	3.90125	0.591531	5	3.32437	77.0981	3.965	2.39733	2.14582	2.79615	0.251581	0.459989	22.6757		0	0	0	Brazil	0	nao		5	2.90937	82.6674	3.49687	5	3.02375	85.2061	0	0	0.558274	3.53437	0.663126	0.381029	0.766887	0.282098	0.272842		1	168	64	0
100	63	46.7342	8	nao		5	2.85687	75.9807	3.56125	0.723449	5	3.02375	80.7679	3.585	1.28651	2.87823	1.01814	1.59201	1.31547	32.7919		0	0	0	Brazil	0	nao		5	2.52562	80.5301	3.07625	3	2.80437	85.5645	0	0	0.780052	3.25937	4.05012	4.68908	4.43296	0.639572	0.181291		1	161	85	0
101	59	45.411	2	nao		5	2.88312	73.4203	3.81	1.78539	5	2.99	79.0221	3.705	0.327796	0.251721	0.370747	0.0760726	0.0841626	21.875		0	0	0	Brazil	0	nao		3	2.74	79.7091	3.40125	3	2.5875	77.8342	0	0	3.6932	3.29437	0.829057	1.7989	1.08141	0.969911	0.50739		1	160	56	0
103	59	53.389	4	nao		5	3.07062	79.8472	3.74	0.533756	5	3.125	77.1486	3.93937	0.317114	0.439771	0.0561143	0.122661	0.271287	27.0993	nao	0	0	0	Brazil	0	nao		3	2.78813	81.4795	3.40437	5	2.775	84.1068	0	0	0.325286	3.29	1.76302	1.8555	1.68553	0.0924958	0.120203		1	163	72	0
104	59	50.6027	3	nao		5	2.94562	75.2395	3.62125	0.367073	5	2.90625	71.9592	3.64375	1.66065	0.549566	1.19869	1.11114	0.459015	33.2986		0	0	0	Brazil	0	nao		5	2.22375	85.6112	2.56437	4	2.24625	85.5511	0	0	1.43624	2.61562	1.85879	4.65376	2.03965	2.79617	1.84933		0	155	80	0
105	59	44.0493	11	nao		5	2.95187	80.4052	3.57687	0.745241	5	2.94	84.1202	3.47687	1.1987	1.51935	1.01134	0.32068	0.359249	35.1067		0	0	0	Brazil	0	nao		5	3.09312	87.4691	3.53375	3	3.17812	86.9974	0	0	0	3.6525	2.87607	2.27484	0	0.601431	1.60855		0	161	91	0
106	59	42.5479	5	nao		5	2.65937	86.607	3.06562	0.202112	5	2.59125	89.9935	2.87937	0.215205	0.376214	0.215205	0.161008	0.11385	23.6832	nao	0	0	0	Brazil	0																				0	151	54	0
107	9	76.9836	4	sim	sim	5	1.00125	63.2202	1.49687	2.28002	5	1.36812	57.3637	2.1125	2.7004	6.20447	2.75122	3.50701	2.4439	27.3399		1	1	1	Brazil	0	nao		5	0.81375	59.2357	1.29813	5	1.17125	58.8568	1	0	1.54879	1.83875	2.18751	0.911415	0.0721431	1.27622	0.593455		0	153	64	1
108	20	51.5041	6	nao		3	2.13875	65.3178	3.09625	0.243063	5	2.17438	75.2379	2.845	0.229751	4.42269	1.85708	4.19315	1.81491	18.5108		0	0	0	Brazil	0	nao		5	1.81937	68.478	2.51625	5	1.95	71.9557	0	0	0.422781	2.5925	1.81691	1.16537	1.74296	0.651603	0.408464		0	147	40	0
109	18	59.0658	4	nao		3	3.1925	75.9893	4.09062	0.869611										31.4077				0	Brazil	0	nao		5	2.58312	75.5714	3.39125	5	2.61937	74.7992	0	0	1.48809	3.50187	2.0225	1.01962	2.79265	1.00298	1.2539		1	173	94
110	127	53.1562	2	nao		5	2.835	88.8193	3.18062	1.87248	5	2.79312	90.9257	3.07187	0.577816	0.843592	0.577816	0.265777	0.187937	29.3199		0	0	0	Brazil	0	nao		1	2.32	73.1284	3.1725														0	161	76	0
111	128	60.8027	10	nao		5	3.14625	80.5698	3.83187	0.893677	5	3.13687	83.3859	3.75437	1.02951	0.0140876	1.16308	1.01542	0.812464	22.6474		0	0	0	Brazil	0	nao		5	1.94562	80.8152	2.40375	5	1.92625	82.6939	0	0	0.350187	2.32312	0.380473	1.22653	0.200029	0.846082	0.725859		1	172	67	0
112	96	50.2	8	nao		5	2.19	69.8008	2.97625	0.746366	5	2.24375	74.1123	2.88312	2.17891	2.66908	2.11587	0.490319	0.391281	20.4294		0	0	0	Brazil	0	sim	sim	5	2.07375	76.8233	2.66437	5	2.10125	77.9685	0	0	0.315856	2.65188	2.04621	1.57371	1.73762	0.472575	0.11591		0	158	51	0
113	78	46.5507	4	nao		5	2.28062	80.6587	2.75437	1.73792	5	2.31062	81.8464	2.79125	2.20996	0.653298	1.60124	1.55677	0.670335	41.2071		0	0	0	Brazil	0	nao		4	1.72875	60.6446	2.81625	1	1.81313	66.4757	1	1	1.74751	2.7275	12.5614	10.4437	13.256	2.13169	2.00251		0	155	99	0
114	71	42.1781	12	nao		4	2.76937	91.1353	3.03875	4.70353	5	2.73812	92.3288	2.96563	0.298674	1.0242	0.298674	0.725534	0.513034	27.4714		0	0	0	Brazil	0																				0	155	66	0
115	19	52.5178	11	nao		4	2.67313	84.7098	3.15437	4.10899	5	2.5975	93.0795	2.79062	0.556462	1.14921	0.556462	0.592764	0.419147	23.833		0	0	0	Brazil	0	sim	nao	5	2.53062	85.6569	2.92						0.745521								0	156	58	0
116	19	43.1014	11	nao		4	3.16	84.6618	3.70375	2.56335	5	3.10312	86.5133	3.58437	2.32947	0.356944	2.28018	1.97261	1.35999	23.2254		0	0	0	Brazil	0																				1	166	64	0
117	58	48.7644	0	nao		3	2.44625	78.8954	3.10063	4.98752	5	2.45625	77.5913	3.15687	3.15411	2.95738	3.30952	0.196825	0.249127	17.5668	nao	0	0	0	Brazil	0																				0	149	39	0
119	58	45.0822	18	nao		5	1.67875	44.3747	2.72438	0.815767	5	1.56187	57.6072	2.36063	0.622132	0.68237	1.28462	0.0602413	0.425867	26.3702		1	1	0	Brazil	0																				0	157	65	1
121	10	55.2466	4	nao		2	3.68187	76.8558	4.59875	6.19935	5	3.35875	81.3503	4.06	0.225141	0.250441	0.425803	0.0253039	0.123996	28.0277		0	0	0	Brazil	0	nao		5	2.81813	80.1315	3.4775	4	2.74563	82.4048	0	0	2.44343	3.3025	0.746706	3.63212	1.07873	2.88581	1.80586		1	170	81	0
122	10	53.0548	4	nao		5	2.71563	82.4948	3.25	0.149739	5	2.86875	86.3269	3.31125	1.47818	1.03975	1.22507	0.438466	0.131058	34.9277		0	0	0	Brazil	0	nao		3	2.5625	82.8618	3.085	3	2.54375	84.6858	0	0	1.24282	2.985	1.53185	1.45687	1.9817	0.0749904	0.371162		0	156	85	0
123	10	67.2082	2	nao		5	2.2725	74.3558	2.93812	0.31658	3	2.2375	75.7031	2.84	5.48289	3.93852	4.61174	1.54604	0.476476	27.268		0	0	0	Brazil	0																				0	152	63	0
124	10	45.2329	14	nao		5	3.63063	83.7998	4.31	0.845846	5	3.62312	84.529	4.26	1.6903	0.575627	1.60527	1.11472	0.728105	25.3906		0	0	0	Brazil	0																				0	160	65	0
125	10	47.1945	7	nao		5	4.41313	79.3371	5.3975	0.699418	5	4.57875	83.4586	5.44937	1.19415	0.367735	0.905966	0.826436	0.38059	21.0667		0	0	0	Brazil	0	nao		3	4.0725	79.9509	5.06187	3	4.19812	79.7933	0	0	0.262412	5.22437	1.26277	0.390582	1.1341	0.872208	0.525757		1	177	66	0
127	108	42.3507	3	nao		3	2.53312	83.3951	3.02813	0.277845										23.0681				0	Brazil	0	nao		3	1.94375	70.4576	2.66875	3	2.00625	71.5559	0	0	10.0952	2.69187	4.18714	3.4526	4.07053	0.735068	0.437255		0	153	54
128	49	54.9616	1	nao		5	2.72812	70.7455	3.63437	1.73561	4	2.69687	78.0007	3.32375	3.55093	2.0279	3.07025	1.52358	0.73728	29.0861		0	0	0	Brazil	0	nao		0	2.70062	92.1322	2.93125														1	146	62	0
129	10	68.3342	4	nao		5	1.43875	73.6404	1.95187	1.14123	5	1.57687	67.8773	2.09938	3.84966	4.00602	0.29533	0.156484	2.62401	32.8933		1	0	0	Brazil	0	nao		3	0.9525	67.1958	1.38312	4	1.38437	72.79	0	0	7.43261	1.85875	3.23249	5.81639	4.06018	2.58634	1.24329		0	153	77	0
130	49	60	2	nao																				0	Brazil	0
131	49	62.9863	0	nao		5	1.62687	82.9245	1.92125	0.0460217	4	2.43187	95.3443	2.55062	4.50545	3.76875	4.50545	0.737329	0.521371	32.4354	nao	0	0	0	Brazil	0																				1	159	82	0
132	166	62.463	8	nao		5	2.88437	73.0568	3.70125	3.68776	5	2.75375	76.2416	3.40125	1.47121	3.13322	0.560937	1.66239	1.81904	25.6055		0	0	0	Brazil	0	nao		5	2.13125	79.8782	2.62812	4	1.8875	82.7397	0	0	0.143084	2.27625	1.90447	5.34582	1.86883	3.4431	2.45983		1	170	74	0
133	166	43.1397	7	nao		5	3.21937	83.8652	3.68437	0.978315	5	3.17562	93.2807	3.40437	2.52373	2.62232	2.52373	0.0986294	0.0697415	25.8166		0	0	0	Brazil	0	nao		3	3.05687	86.8122	3.49	3	3.14625	87.7768	0	0	0.840732	3.57812	0.111054	0.990149	0.111249	0.879096	0.621478		1	167	72	0
134	166	52.5205	4	nao		5	2.97812	77.5301	3.52937	0.439624	5	2.98687	80.6718	3.58187	1.11886	1.5406	1.92597	0.421781	0.272533	27.2173		0	0	0	Brazil	0	nao		5	2.4975	81.5177	3.03688	5	2.48625	84.5304	0	0	0.511182	2.92	1.21236	0.0177747	0.791419	1.19458	0.547053		0	166	75	0
135	166	44.6603	11	nao		5	1.87187	63.9684	2.65625	3.16387	5	1.9675	77.4416	2.52437	0.0696092	0.699769	0.809931	0.630158	0.0778972	23.3377		0	0	0	Brazil	0	nao		5	1.59	74.8235	2.115	5	1.68062	75.9176	0	0	0.104554	2.20937	0.119878	2.00011	0.100084	1.88026	1.34353		0	159	59	0
136	166	58.3069	1	nao		5	2.21937	71.868	2.81437	0.916675	5	2.325	77.7592	2.87437	0.0591487	0.171282	0.246432	0.112135	0.0531408	22.9398		0	0	0	Brazil	0	nao		5	1.89312	76.1055	2.44812	5	2.0225	77.6578	0	0	0.108392	2.595	0.973905	1.70281	1.09842	0.728958	0.427406		0	152	53	0
137	78	82.0082	0	sim	sim	3	1.21125	76.0298	1.55875	7.30513	2	1.155	64.5026	1.59375	17.6881	4.05411	9.5307	13.683	3.88004	21.0828		1	1	1	Brazil	0	nao		0	0.78	81.9974	0.95125														0	154	50	0
138	78	49.4	7	sim	nao	5	3.62437	78.238	4.15438	0.770107	5	3.04562	88.295	3.44937	1.52818	0.363701	1.55437	1.16451	0.841948	21.9671		0	0	1	Brazil	0																				1	168	62	0
139	78	69	4	nao																				0	Brazil	1
140	78	46.3699	4	nao		5	3.22062	68.4693	4.06437	1.43893	5	3.1125	79.0602	3.8	0.439161	3.2686	0.783533	2.82964	1.75743	31.2295		0	0	0	Brazil	0	nao		5	2.67	79.3462	3.28187	4	2.85437	83.1573	0	0	1.16765	3.45375	1.11236	2.26976	0.616886	1.15755	1.16885		0	156	76	0
141	78	48.9233	4	nao		4	3.42125	91.8456	3.725	1.88754	4	3.61063	86.2754	4.15312	0.711085	3.31975	0.662841	2.60897	1.87893	24.0238	nao	0	0	0	Brazil	0	nao		3	3.50125	82.2131	4.2175	5	3.33312	79.8712	0	0	3.07274	4.11937	1.69329	0.465594	1.96887	1.22774	1.06302		1	167	67	0
142	153	66.9753	1	nao		5	1.7875	86.4048	2.06875	4.49656	3	2.09437	85.3976	2.4525	1.67751	1.60051	1.67751	0.0770035	0.0544497	34.5758		0	0	0	Brazil	0	sim	sim																		0	154	82	0
143	108	55.2055	4	nao		5	1.825	77.6802	2.2825	1.50677	5	1.74312	84.4384	2.04938	1.1003	0.432326	0.889715	0.667985	0.323433	27.7662	nao	0	0	0	Brazil	0	nao		5	1.64187	78.747	2.01187	5	1.675	79.1494	0	0	0.706444	2.03562	0.167267	0.715992	0.676243	0.548727	0.0281113		0	147	60	0
145	108	53.0932	12	nao		5	2.10562	76.4639	2.64812	0.418456	5	2.1075	76.1346	2.68062	1.87656	3.10745	2.85938	1.23124	0.175487	31.25		0	0	0	Brazil	0	nao		3	2.13188	79.492	2.65	4	1.615	81.5914	0	0	8.6729	1.96	3.90033	3.53413	4.1069	0.366448	0.405302		0	160	80	0
146	108	50	11	nao																				0	Brazil	0	nao		5	2.18562	76.0879	2.82938	5	2.32375	80.1812	0	0	0.880153	2.87875	0.920909	0.649598	1.00496	0.27132	0.25128
147	96	81.2137	0	sim	nao	5	1.03	59.0258	1.68062	3.94639	5	1.1575	65.488	1.67875	3.27459	3.24164	1.0075	0.0329684	1.58004	16.8367		1	0	1	Brazil	1																				0	140	33	0
148	96	54.9507	3	nao		5	1.42687	57.7682	2.23812	1.33548	5	1.57437	63.3711	2.3675	3.89334	0.281263	3.87403	3.61227	2.5406	24.9989		1	1	0	Brazil	1																				0	151	57	1
149	212	49.737	17	nao		5	3.93937	81.4552	4.80625	1.59945	5	3.97812	81.8123	4.79	0.584084	1.56124	1.23785	0.977201	0.228695	21.0667		0	0	0	Brazil	0	nao		5	3.39312	79.5808	4.19875	5	3.40375	82.2534	0	0	0.847091	4.08313	0.353314	0.495119	0.097484	0.141804	0.281175		0	177	66	0
150	20	61	3	nao																				0	Brazil	1
151	108	66.0247	0	nao		5	1.89	86.1538	2.19375	1.28066	5	2.06062	76.3194	2.57312	0.608233	0.322433	0.361602	0.285803	0.0276966	33.7778	nao	0	0	0	Brazil	0	nao		3	1.9925	78.2331	2.48062	5	2.00563	81.1789	0	0	0.842329	2.42812	1.73834	0.220696	0.934378	1.51767	0.504658		0	150	76	0
152	128	58	15	nao																				0	Brazil	0	nao		4	3.0675	79.8828	3.83812	5	2.94313	79.5305	0	0	0.810638	3.64062	0.671951	0.83074	0.499464	0.158792	0.234258
153	166	66.4438	7	nao		5	2.00813	68.4199	2.57687	0.0858022	5	2.10562	75.981	2.67188	2.58193	4.75092	4.78815	2.17032	0.0263547	30.4076		0	0	0	Brazil	0																				0	156	74	0
155	70	40.9151	7	nao		5	2.80062	75.7822	3.49125	0.469926	5	2.78625	82.3269	3.32625	0.827483	0.958137	0.721125	0.130654	0.167595	31.25		0	0	0	Brazil	0	nao		5	2.59063	82.4056	3.10687	5	2.75	83.4756	0	0	0.242236	3.255	1.57346	0.645762	1.24643	0.927743	0.424749		0	160	80	0
156	70	55.3644	10	nao		5	2.04688	73.1027	2.74125	1.84555	5	2.155	78.2569	2.74312	0.225039	1.45026	0.403923	1.22525	0.739899	26.7759		0	0	0	Brazil	0	nao		3	1.92625	78.1242	2.46	3	2.13063	83.2275	0	0	2.72845	2.55562	1.78306	1.19228	1.73298	0.59085	0.382372		0	157	66	0
157	70	43.1041	15	nao		4	2.68687	70.3601	3.65562	1.50279	5	2.66562	83.252	3.20187	1.97332	2.42841	1.97332	0.455202	0.321872	23.2446		0	0	0	Brazil	0	nao		5	2.42937	75.5785	3.14	5	2.54437	78.3638	0	0	1.81035	3.175	0.478004	0.94421	0.55898	0.466215	0.272403		0	151	53	0
158	70	59.5178	6	nao		5	3.10312	85.9294	3.61125	0.787588	5	3.05625	80.9201	3.6975	0.989785	0.478801	0.335466	0.510999	0.101358	28.3266		0	0	0	Brazil	0																				1	167	79	0
159	70	66.5644	4	nao		5	2.14188	74.2739	2.69062	1.32634	4	2.19875	62.743	2.94875	3.14556	0.443582	2.26896	2.70217	1.29081	26.4024		1	0	0	Brazil	0																				0	152	61	1
160	71	61	4	nao																				0	Brazil	0
163	15	45.7726	11	nao		5	2.5725	74.2157	3.32	2.50627	5	2.495	87.7363	2.84375	0.0466418	0.195114	0.0466418	0.148473	0.10499	26.7532		0	0	0	Brazil	0																				0	151	61	0
165	49	51.1616	0	nao		5	2.16875	71.2233	2.92125	0.684077	5	2.32187	80.2549	2.8525	0.629085	2.45933	0.606824	1.83038	1.31001	25.9695		0	0	0	Brazil	0	nao		4	1.99375	74.2551	2.64812	3	2.16313	77.4966	0	0	3.68151	2.72812	3.97178	5.38708	3.38376	1.41681	1.41785		0	152	60	0
166	86	45.9068	17	nao		5	3.73812	84.9815	4.30687	1.55613	5	3.61375	88.194	4.0825	0.465309	0.540154	0.401676	0.0748439	0.0979217	37.4483		0	0	0	Brazil	0																				1	176	116	0
167	86	48.0137	20	sim	nao	5	2.40625	80.2418	2.93875	0.923334	5	2.52562	78.8796	3.0725	0.26274	1.68211	0.461784	1.41941	0.862942	48.2778		0	0	1	Brazil	0																				0	157	119	0
168	128	92.0959	5	nao		3	1.12875	83.6886	1.34875	3.38874	0	1.2125	87.9021	1.37937	3.41249	2.5983	3.41249	0.814552	0.57598	18.4202		0	0	0	Brazil	1																				0	151	42	0
169	128	87.326	4	nao		4	1.75625	68.9401	2.48375	0.499972	2	2.01875	61.9248	3.01688	10.9235	0.175356	5.46211	10.7492	3.73847	21.3039		1	0	0	Brazil	1																				1	165	58	0
170	128	60.2795	3	nao		3	2.13875	77.2635	2.66687	1.69377	5	2.21812	82.3625	2.6825	0.593239	2.53516	1.38077	1.94207	0.816416	22.3543		0	0	0	Brazil	0	nao		5	1.735	78.886	2.1925	5	1.805	80.513	0	0	0.912913	2.23812	0.83282	1.78512	0.854203	0.952372	0.658313		0	145	47	0
171	128	49.263	11	nao		5	2.68125	79.4886	3.35437	0.874935	5	2.85687	78.553	3.60437	2.22166	3.16308	2.53363	0.94175	0.445263	23.3091		0	0	0	Brazil	0	nao		4	2.45563	75.8641	3.16437	5	2.57	80.5327	0	0	1.92525	3.16313	0.695834	1.40675	0.490709	0.710945	0.647762		0	155	56	0
172	128	52.2712	14	nao		5	2.18187	59.0394	3.4125	1.13576	5	2.36875	60.6594	3.6275	0.648044	0.6937	1.76391	0.0456566	0.756797	26.9274	nao	1	1	0	Brazil	0	sim	sim	5	1.90187	55.753	3.28375	4	2.06125	59.6707	1	1	0.202162	3.38625	0.192168	4.10365	0.537126	3.91164	2.52219		1	168	76	1
173	128	78.611	0	nao		5	1.54875	67.7419	2.1325	2.16729	5	1.71438	72.5661	2.25	2.14591	1.45849	0.512543	0.687527	0.668911	34.8899		0	0	0	Brazil	0	nao		5	1.64687	74.0585	2.21812	5	1.79937	76.958	0	0	0.279488	2.33812	1.76059	3.1639	1.81874	1.4037	0.951454		1	157	86	0
174	128	46.4329	11	nao		5	2.47875	80.1698	3.01875	0.4553	5	2.54437	82.1097	3.04187	0.759943	0.821102	1.20147	0.0611624	0.268969	24.8358		0	0	0	Brazil	0	nao		4	1.975	80.6122	2.43313	5	2.13875	83.5857	0	0	1.59809	2.5425	0.554865	0.64348	0.505888	0.0886137	0.0972941		0	158	62	0
175	128	56.1342	5	nao		5	3.64312	75.5052	4.6325	0.305941	5	3.59875	79.1043	4.51187	0.087487	0.307679	0.74836	0.220194	0.311608	21.5139		0	0	0	Brazil	0	nao		5	3.12437	75.5136	4.13687	3	3.32312	76.6028	0	0	1.10897	4.315	2.94302	2.87673	3.08735	0.0663168	0.148991		1	167	60	0
176	108	88.5726	0	nao		1	2.12687	68.3196	2.93125	0.986834										18.9036				0	Brazil	1																				0	161	49
177	57	77.2219	4	nao		3	2.24312	45.819	3.69625	0.311556										20.83				0	Brazil	1																				1	158	52
178	57	49.0301	4	sim	sim	5	2.55375	72.5626	3.32437	0.734968	5	2.59687	80.8051	3.145	0.344628	0.615322	0.197004	0.270701	0.295796	22.8329	nao	0	0	1	Brazil	0	sim	sim	5	2.36687	74.4008	3.07875	5	2.35938	76.6653	0	0	0.619953	3.01562	1.34825	1.26624	1.90107	0.0820228	0.448942		0	158	57	0
179	57	64.4849	7	nao		5	1.93062	70.1249	2.54938	0.121457	5	1.69813	74.0933	2.15625	0.115788	1.31335	0.205261	1.19757	0.783547	31.5963		0	0	0	Brazil	0	nao		5	1.66812	78.3617	2.09562	5	1.765	79.0151	0	0	1.25528	2.19062	0.0989915	0.603505	0.913707	0.504513	0.219355		0	152	73	0
180	166	44.0575	10	nao		5	4.40937	84.8569	5.18	0.0255987	5	4.47125	92.8609	4.815	0.979659	2.16769	0.979659	1.18816	0.840154	27.9904		0	0	0	Brazil	0	nao		5	4.0175	80.3299	4.89187	5	4.19562	83.6302	0	0	0.0723122	4.97125	0.300142	0.390807	0.436958	0.0906656	0.0326411		1	168	79	0
181	96	78.2712	4	sim	sim	5	1.1625	68.8634	1.56937	3.6099	5	1.25875	76.3457	1.615	0.295469	0.0702556	0.246713	0.22521	0.124767	36.2155		0	0	1	Brazil	0																				0	141	72	0
182	166	64.7068	2	nao		5	1.38187	62.1417	1.9725	2.57794	5	1.62312	64.602	2.2925	1.06332	0.0272337	0.658495	1.03609	0.446367	25.5588		1	1	0	Brazil	0	sim	nao	5	1.29813	62.6924	2.00375	1	1.42062	66.8136	1	1	2.03596	2.08312	0.521542	5.56115	0.063672	5.04034	3.88737		0	157	63	1
183	166	43.9671	0	nao		5	3.24062	69.794	4.64313	1.1128	5	3.34687	68.6451	4.82625	0.472917	0.623354	1.46177	0.150439	0.592867	22.1453	nao	1	0	0	Brazil	0	nao		5	2.83687	68.7623	4.01312	3	3.09	73.0173	0	0	1.67138	4.17	3.04029	3.8492	1.49947	0.809386	1.66199		1	170	64	1
184	108	54.611	4	nao		5	2.85687	75.6412	3.755	1.01947	5	2.97062	68.8841	4.04063	1.37624	1.94554	1.81679	0.569377	0.091062	28.5483		1	0	0	Brazil	0	nao		5	2.385	71.9864	3.2575	5	2.53625	71.4437	0	0	1.3975	3.43875	0.349434	0.139534	0.788331	0.209904	0.458773		0	161	74	0
185	108	68.0356	0	nao		5	1.67625	68.6636	2.41375	3.48957	4	1.79437	67.6166	2.535	3.65598	7.11375	1.67581	3.46228	3.8475	22.5069		1	0	0	Brazil	0	nao		5	1.81562	70.22	2.41	5	1.72687	67.2918	1	0	0.036679	2.305	1.74336	1.70949	0.790501	0.0338718	0.649865		0	152	52	0
186	79	61.5452	4	nao		5	2.02125	80.3279	2.50187	0.514132	5	2.07187	80.0918	2.55187	0.634944	0.0213302	0.103982	0.613615	0.0584429	20.8325		0	0	0	Brazil	0	nao		5	2.03	78.1145	2.5575	5	2.08687	82.9359	0	0	1.87348	2.49625	0.211075	0.339649	0.0531305	0.128573	0.202606		0	161	54	0
187	79	71.4164	4	nao		5	2.96563	81.8809	3.54937	1.33226	2	3.24437	80.2318	3.85562	6.26586	2.99062	4.05611	3.27832	0.753872	33.8741		0	0	0	Brazil	0	nao		5	2.93562	85.3069	3.42	5	2.855	83.2665	0	0	0.336777	3.39625	0.387743	0.825208	0.666776	0.437473	0.11203		1	163	90	0
188	79	68.8904	4	nao		5	1.95125	67.5904	2.66188	0.0996884	5	2.01312	73.7746	2.6325	1.17579	0.595227	1.47579	0.580584	0.622676	38.4468		0	0	0	Brazil	0																				0	153	90	0
190	20	59.2411	2	nao		5	2.21	61.8182	3.285	1.74325	5	2.26312	63.6715	3.30062	0.33651	1.10209	1.31083	0.765595	0.147615	18.3594		1	0	0	Brazil	0	nao		5	1.7025	64.3515	2.62937	5	1.79812	66.4588	1	1	0.845417	2.70062	0.147161	0.56756	0.509126	0.420402	0.0413256		1	160	47	1
191	128	46.1863	16	nao		5	4.64375	79.8324	5.79437	0.038148	5	4.71625	83.0508	5.61937	0.947979	1.96669	0.323183	1.0188	1.16217	20.5151	nao	0	0	0	Brazil	0	nao		5	3.95687	80.5266	4.88	3	4.19688	83.4058	0	0	0.417821	4.96562	1.97704	3.40775	1.78444	1.43118	1.1482		1	178	65	0
192	9	54.526	8	nao		5	3.13312	82.7364	3.76312	3.72447	5	3.00563	76.4425	3.7	1.5913	0.902659	1.2897	0.688699	0.273692	30.0712		0	0	0	Brazil	1																				1	173	90	0
193	108	63.3753	8	nao		3	3.07812	74.2388	3.90437	5.68699	5	3.10375	71.9814	3.90687	1.61719	2.59555	0.739118	0.978563	1.31282	27.0993		0	0	0	Brazil	0	nao		4	1.2725	65.6774	1.8525	4	1.2825	78.4404	0	0	6.59167	1.58625	6.03113	8.74508	6.3462	2.72113	1.70098		1	163	72	0
194	108	68.5753	0	sim	sim	5	0.58125	62.9229	0.8475	2.00973	5	0.67125	67.2932	0.979375	7.75808	1.39626	6.46471	6.36527	3.58556	35.0862		1	1	1	Brazil	0	sim	nao	5	0.4925	72.8281	0.660625	5	0.600625	68.156	1	1	5.12999	0.85125	3.28409	1.78826	2.86021	1.49628	0.758185		0	151	80	0
195	108	41.4521	11	nao		5	2.10125	77.1455	2.57625	1.91251	5	2.105	79.061	2.56062	0.299411	0.105051	1.11328	0.194362	0.712934	26.4855		0	0	0	Brazil	0	nao		5	1.67375	85.151	1.95	4	1.76937	83.2158	0	0	3.48328	2.11	5.08152	3.53297	5.21209	1.54994	1.18841		0	153	62	0
196	10	68.4849	4	nao		5	2.98	79.6259	3.69	0.288025	5	3.22187	77.9879	4.02562	1.60116	2.78339	2.8674	1.18249	0.0594295	36.215		0	0	0	Brazil	0	nao		4	2.55875	72.3194	3.33125	5	2.60938	80.0882	0	0	0.465862	3.22563	0.654097	0.0847329	0.813004	0.569368	0.514976		1	167	101	0
197	70	75.2027	4	nao		4	2.14125	58.1763	3.13125	1.69974	3	2.1925	62.2759	3.16062	5.00388	1.28139	2.47559	3.72369	0.844555	21.8776	nao	1	1	0	Brazil	0																				1	175	67	0
198	70	55.6274	7	sim	nao	4	1.97875	59.2884	2.89937	0.735452	5	1.98937	57.5588	2.88312	2.61771	1.75427	2.25813	0.863639	0.356353	22.151		1	1	1	Brazil	0	nao		5	1.9175	72.3756	2.64188	5	1.97938	74.3951	0	0	0.875258	2.64937	0.332992	0.0893678	0.822123	0.24363	0.518138		0	159	56	1
200	70	71.7397	4	nao		5	1.49375	79.5606	1.87062	4.68638	5	1.785	75.4358	2.24937	0.506081	3.26766	1.56936	2.76181	1.20119	29.0487		0	0	0	Brazil	0	nao		5	1.66188	75.8631	2.17687	5	1.72687	77.4383	0	0	1.66378	2.14937	0.957706	0.436407	0.0411357	0.521309	0.279506		0	153	68	0
201	9	50.8438	1	nao		5	3.50125	74.1496	4.3925	0.312587	5	3.60125	84.7228	4.12937	2.04622	0.690584	0.591095	1.35574	0.0703504	26.7698		0	0	0	Brazil	0																				1	164	72	0
202	108	66	0	nao																				0	Brazil	1
203	86	52.1562	10	sim	sim	5	1.03688	33.4678	2.62625	6.80826	5	1.2225	29.2289	3.45375	2.48371	1.68271	3.34004	0.801169	1.17225	23.4586		1	1	1	Brazil	0																				1	169	67	1
204	86	56.0849	6	nao		5	2.29312	78.4645	2.91437	0.456393	5	2.40188	77.3395	3.09	2.27003	1.22491	2.68153	1.04526	1.03015	15.917	nao	0	0	0	Brazil	0	nao		5	2.12437	75.7859	2.79562	5	2.25813	78.6118	0	0	0.667085	2.86437	0.618103	1.56322	0.247294	0.945157	0.930515		0	170	46	0
205	86	63.6384	4	nao		5	2.93062	71.1965	3.89937	0.637547	4	3.29375	74.6776	4.26875	2.84151	3.80283	4.31006	0.961843	0.358959	30.8463		0	0	0	Brazil	0	nao		5	2.6275	72.9734	3.4925	5	2.97688	72.9403	0	0	1.08383	3.93875	1.57957	4.57669	1.22227	2.99821	2.3726		1	166	85	0
206	9	50.3069	4	nao		5	2.84312	80.2293	3.54375	1.3344	5	2.7975	77.3993	3.46937	0.589357	0.0790316	0.588402	0.510321	0.360184	19.563		0	0	0	Brazil	0																				0	155	47	0
207	96	64.0795	3	nao		4	3.31813	72.4284	4.34687	2.74654	5	3.05187	87.5403	3.48625		1.10918				28.0763		0	0	0	Brazil	0	nao		4	3.43437	77.4162	4.29625	5	3.39125	78.7747	0	0	1.98186	4.24	0.154156	0.365833	0.743936	0.211678	0.267363		1	182	93	0
208	108	60.337	4	nao		5	2.03062	77.5418	2.4525	0.0180193	5	1.98125	65.6043	2.73875	2.09392	2.82115	1.53329	0.727441	0.910844	18.9036		1	1	0	Brazil	0	nao		5	1.66562	74.2133	2.09562						0.934032								0	161	49	0
209	102	50.3342	11	nao		3	2.29562	94.5675	2.4275	1.71364	3	2.42937	74.1652	2.86687	1.18362	1.37766	0.790581	0.19406	0.41515	58.8259		0	0	0	Brazil	0	nao		3	2.235	89.066	2.49875	3	2.27312	89.0331	0	0	0.639595	2.54437	1.25739	0.389914	1.42106	0.867497	0.729144		0	157	145	0
210	102	49	7	nao																				0	Brazil	1
211	102	50.1671	7	nao		5	2.83	85.1608	3.3125	0.481937	5	2.7325	81.7808	3.33375	0.75797	0.829687	0.840128	0.0717222	0.00738081	24.1217		0	0	0	Brazil	0	nao		3	2.56875	88.3111	2.75625	5	2.43937	87.3936	0	0	0	2.79062	0.222011	0.874996	0	0.652992	0.618716		0	151	55	0
212	102	53.7973	3	nao		5	3.09187	80.9789	3.69437	0.854472	5	3.31875	82.1473	3.93437	0.120434	0.897868	1.61326	0.777443	0.505899	25.0135		0	0	0	Brazil	0	nao		0	2.67438	78.7305	3.35875						0								1	172	74	0
213	102	50.3014	7	nao		5	2.3025	60.0489	3.24687	0.190814	5	2.32437	68.2887	3.21312	0.142969	0.783868	1.30483	0.640902	0.368401	25.0135		1	1	0	Brazil	0	nao		5	2.03813	73.3798	2.72937	5	2.175	77.1106	0	0	2.58868	2.78	0.740257	0.305449	0.542578	0.434815	0.16768		0	172	74	0
214	108	46.1452	4	nao		5	2.4	75.8743	2.97812	0.896015	5	2.42562	85.1844	2.82687	0.170925	1.45415	1.40521	1.28324	0.0346086	28.0618		0	0	0	Brazil	0	nao		5	1.995	80.6468	2.405	2	1.93125	81.5088	0	0	1.0366	2.32	7.21418	2.96721	6.97612	4.25152	2.83766		0	145	59	0
215	30	42.8438	24	nao		5	2.1025	87.4902	2.39437	0.854171	5	2.34063	76.0715	2.855	0.649319	1.31493	1.32812	0.665643	0.00933308	24.1217		0	0	0	Brazil	0																				0	151	55	0
216	30	43.1863	19	nao		3	3.19812	65.0191	4.81437	4.48926	2	3.14625	61.3454	4.89062	5.01444	0.196926	4.50363	4.81775	3.04543	25.6489		1	0	0	Brazil	0																				1	171	75	1
217	108	59.1699	4	nao		5	1.3375	69.8433	1.81625	0.390397	5	1.34687	71.6423	1.8525	3.4681	8.22903	3.02141	4.76774	3.68693	24.8702		0	0	0	Brazil	0	nao		5	1.00437	82.0316	1.22438	5	1.06937	82.1411	0	0		1.30187	0.101915	3.64575		3.5439			0	136	46	0
219	96	65.4712	1	nao		3	1.76562	64.8531	2.4225	3.03751	5	1.91125	68.5804	2.57938	1.2317	3.55568	3.06334	2.3245	0.348333	38.7097		1	0	0	Brazil	0	nao		3	1.81437	74.1886	2.36437	5	2.92	85.6462	0	0	2.95781	3.3975	1.65237	1.62271	1.71149	0.0296555	0.0627832		0	155	93	0
220	96	76.8904	7	nao		5	2.64375	70.547	3.455	0.745814	5	2.78437	77.9391	3.43375	0.62125	2.76725	0.529668	2.14619	1.58233	29.7576		0	0	0	Brazil	1																				1	166	82	0
221	96	61.8247	3	nao		5	2.35	80.7213	2.91125	3.51608	4	2.47875	84.5809	2.93062	3.76195	2.98572	3.92105	0.776666	0.661771	23.5883		0	0	0	Brazil	0	nao		3	3.1675	81.0621	3.8575	3	2.87312	78.4337	0	0	7.23786	3.6175	1.6724	0.695586	1.53128	0.976865	0.590956		0	166	65	0
222	128	66.7726	4	nao		5	2.01312	81.9801	2.44687	2.10803	5	2.03062	83.9752	2.41125	0.845732	1.65134	0.885266	0.805664	0.54174	34.6476		0	0	0	Brazil	1																				0	151	79	0
224	128	72.7945	4	nao		5	2.22875	84.6629	2.61	1.7832	5	2.23375	79.0183	2.66313	1.6608	0.416702	0.0996416	1.24414	0.224189	29.7284		0	0	0	Brazil	0																				0	149	66	0
225	20	55.9178	0	nao		4	1.74125	61.3251	2.51	1.9275	5	1.705	69.5032	2.3575	0.162326	2.34516	3.57493	2.18288	0.869939	17.0656		1	1	0	Brazil	1																				0	155	41	0
226	111	49.6959	2	nao		2	2.22062	68	2.92937	5.79505	2	2.46312	64.9794	3.67562	18.5862	12.6468	19.2779	6.01003	4.74675	32.0073		1	0	0	Brazil	0																				0	162	84	1
227	128	57.5644	8	nao		5	3.06687	67.0997	4.30125	1.93728	5	3.23937	70.4786	4.22875	0.618066	0.961491	0.115054	0.343433	0.598526	20.6193		0	0	0	Brazil	0	nao		5	2.78375	70.497	3.94375	5	2.72125	69.3312	1	0	0.438393	3.875	0.633367	0.0487422	0.653084	0.584625	0.42733		1	172	61	0
228	128	67.8219	8	nao		2	1.47875	53.3845	2.55875	15.0595	2	1.85562	72.5917	2.46187	11.0736	14.8712	11.975	3.82916	2.06636	24.3259		0	0	0	Brazil	0																				0	139	47	0
230	20	52.3671	4	nao		5	3.00312	67.0247	3.86875	0.263226	5	3.20312	71.4884	4.05062	0.43532	0.554052	0.668685	0.118737	0.0810644	17.9931		0	0	0	Brazil	0																				1	170	52	0
231	163	50.7425	0	nao		0	2.25937	64.8198	3.21375	2.74768	0	2.49812	81.7717	3.04312	1.78717	1.10541	2.27242	0.681836	0.825303	24.1217		0	0	0	Brazil	0	nao		3	2.425	90.4218	2.65687	1	1.89375	69.1307	1	0	3.12834	2.70125	5.16722	6.46707	2.36202	1.30203	2.90494		0	151	55	0
232	163	54	0	nao																				0	Brazil	0	nao		5	2.24	77.0919	2.84	3	2.58812	81.9027	0	0	0	3.0925	4.27938	4.02155	4.11793	0.258055	0.0682065
234	31	59.9781	2	nao		5	2.73937	67.9429	3.46562	0.51193	4	2.64812	77.7574	3.21625	3.96209	0.873179	0.206416	3.08944	0.47148	34.7656		0	0	0	Brazil	0	nao		5	2.455	81.8163	2.97375	3	2.44812	84.857	0	0	0.626944	2.83437	0.399412	1.64358	0	1.24421	1.16219		0	160	89	0
235	31	41.6904	11	nao		5	2.15375	78.3004	2.68062	0.929314	5	2.6075	82.9094	3.06813	1.93728	3.65115	0.187506	1.71448	2.44925	46.1035		0	0	0	Brazil	0																				0	164	124	0
236	212	44.0904	11	nao		5	3.47	82.3739	4.11	1.29127	5	3.34	82.5073	3.885	1.12239	1.44362	0.034138	0.321262	0.996659	28.3937		0	0	0	Brazil	0																				1	172	84	0
237	212	59.1836	10	nao		5	2.0225	81.1231	2.43937	1.46437	5	1.85562	82.2665	2.22563	0.946753	1.03157	0.398259	0.0848157	0.447825	25.8761		0	0	0	Brazil	0	nao		3	2.01437	78.4567	2.50937	5	1.97125	84.3993	0	0	3.50124	2.31875	2.01509	2.95247	2.22634	0.937662	0.513623		0	151	59	0
238	212	45.7644	17	nao		5	2.04562	85.9281	2.38063	0.260375	5	2.18	73.509	2.9275	1.41482	0.897659	2.31688	0.517194	1.00364	18.662		0	0	0	Brazil	0																				0	157	46	0
240	147	51.7151	4	nao		5	2.59	77.7778	3.11187	1.47807	5	2.67687	85.5061	3.1125	1.59895	3.31166	2.07464	1.71316	0.875003	26.7532		0	0	0	Brazil	0	nao		5	2.52437	85.0316	2.95937	0	2.68187	86.3902	0	0	0.660144	3.07687	1.26397	0.678875	1.0272	0.585125	0.246308		0	151	61	0
241	147	48.8959	4	nao		5	3.29437	75.2463	4.295	3.10204	5	3.38625	81.8924	4.10625		1.22426	1.65507		0.304658	32.5619		0	0	0	Brazil	0																				1	169	93	0
242	147	40.5644	2	sim	sim	5	1.99125	54.8743	2.94937	0.195066	5	2.1325	74.2546	2.81813	3.58169	1.17016	3.43755	2.41203	1.60361	22.4813		0	0	1	Brazil	0																				0	162	59	0
243	147	60.6986	3	sim	nao	5	2.05938	74.1282	2.65375	4.14836	5	2.005	77.7508	2.5075	0.792758	0.13237	1.11915	0.660389	0.697771	32		0	0	1	Brazil	0	nao		5	1.69687	82.1483	2.0325	2	1.69813	83.0633	0	0	0.0435019	2.02187	2.39623	0.548654	1.90511	1.84769	0.959204		0	150	72	0
245	147	76.874	0	nao		5	2.28688	51.1748	3.44687	2.18733	4	2.1025	58.7188	3.11187	3.06423	0.973566	0.341663	2.09098	0.44683	19.6283		1	0	0	Brazil	0	nao		5	1.545	64.933	2.28625	5	1.55	62	1	0	0.0967167	2.46312	0.407758	2.9099	0.287661	2.5023	1.85429		1	158	49	1
246	147	44.0356	6	nao		5	2.90687	80.0516	3.4475	0.773361	5	2.92875	87.2788	3.355	0.954655	1.74142	1.76043	0.786832	0.0134487	34.1598		0	0	0	Brazil	0																				1	165	93	0
247	147	43.0521	11	nao		5	3.55562	82.7732	4.18563	0.764326	5	3.545	84.2794	4.14437	2.03568	0.149757	1.62876	1.88595	1.04582	25.6544	nao	0	0	0	Brazil	0	nao		5	3.09312	84.4539	3.6575	4	3.17437	87.7202	0	0	2.25881	3.58312	2.68805	3.23256	2.52336	0.544754	0.501687		1	164	69	0
248	147	65.4822	8	nao		5	2.80437	82.2247	3.41062	2.90936	5	2.815	85.8886	3.2775	1.21036	2.50855	1.21036	1.29839	0.918094	25.6489		0	0	0	Brazil	0	nao		4	2.3775	71.063	3.13875	5	2.53688	75.8833	0	0	0.978251	3.22187	0.34454	0.489473	0.206056	0.144937	0.200411		1	171	75	0
249	147	41.3808	5	nao		3	3.03187	66.4429	3.94875	3.80418	5	3.34562	82.9023	3.94687	0.881541	0.663576	0.528234	0.217974	0.0957037	29.0688		0	0	0	Brazil	0	nao		4	3.13375	83.3029	3.74312	5	2.7	81.3406	0	0	2.37703	3.30687	0.816846	1.77337	1.34918	0.956591	0.299988		1	171	85	0
250	147	51.5699	6	nao		5	0.661875	39.872	1.26875	3.71785	5	0.755625	44.4976	1.37063	2.92193	5.08972	2.89555	2.1694	1.55265	28.6917		1	1	0	Brazil	0																				0	147	62	1
251	147	45.5315	5	nao		2	3.61687	80.1746	4.45375	43.6261	2	4.0025	88.4408	4.52562	4.67066	6.50227	4.67066	1.83438	1.2971	33.4124		0	0	0	Brazil	0																				1	173	100	0
252	147	43.5836	4	nao		5	2.18875	82.5943	2.60437	1.42261	5	2.32437	77.2699	2.82187	2.10231	0.171328	0.660845	1.93102	0.346145	30.3302		0	0	0	Brazil	0	nao		5	1.98125	82.6166	2.36875	5	2.00437	85.2246	0	0	2.71928	2.34063	0.320167	0.309362	1.00785	0.0108046	0.493912		0	153	71	0
253	147	45.2164	6	nao		5	3.62125	77.7718	4.505	1.08741	5	3.68187	86.2645	4.25938	0.217778	0.240473	0.0934475	0.0226924	0.103964	26.3329		0	0	0	Brazil	0	nao		5	3.16812	78.6013	3.92562	5	3.21125	81.2718	0	0	0.75832	3.93687	0.437558	0.0826187	0.247395	0.354935	0.11651		1	171	77	0
254	147	40.2575	6	nao		5	2.92562	81.2533	3.47937	0.5739	5	3.00312	80.8786	3.62375	0.190691	1.83354	1.04429	1.64288	0.558142	45.8436		0	0	0	Brazil	0	nao		4	2.90937	83.1398	3.47687	4	2.76437	82.7193	0	0	3.01173	3.28813	2.22986	1.11178	1.15175	1.11822	0.0282784		1	157	113	0
255	147	48.6521	4	nao		5	2.68125	72.7365	3.5575	2.18231	5	3.21	77.1635	3.99187	1.60083	1.77038	0.600375	0.169576	0.827363	26.1066		0	0	0	Brazil	0	nao		5	2.29437	69.7246	3.22187	4	2.9625	75.1904	0	0	0.426509	3.8675	2.43023	1.02174	1.87574	1.40867	0.603924		1	159	66	0
256	153	42.7288	8	sim	sim	5	2.66437	52.8777	4.645	1.62642	5	3.03375	52.5837	5.3675	0.801168	0.541058	1.1873	0.260116	0.456976	21.6721	nao	1	1	1	Brazil	0	sim	nao	3	2.61812	52.1929	4.9575	4	3.16625	55.7807	1	0	6.65524	5.48375	1.28058	0.265702	0.290725	1.0149	0.0176965		1	181	71	1
257	153	58.1753	0	nao		0	1.81187	95.0804	1.90562	1.33438										27.9267				0	Brazil	0	nao		0	0.8925	97.8753	0.911875														0	149	62
258	153	42.6411	3	sim	sim	5	2.02375	78.345	2.55562	0.992613	5	2.25813	76.8723	2.82625	1.41315	0.412198	0.881126	1.00098	0.33158	36.5588	nao	0	0	1	Brazil	0	sim	sim	3	1.51	68.7		5	2	63.8	1	0		3.13							0	147	79	0
259	210	51.5397	2	nao		5	1.68562	82.1505	2.04375	3.95678	5	2.08187	83.1295	2.49812	3.74974	5.1026	3.90867	1.35416	0.845077	32.8181		0	0	0	Brazil	0	nao		5	1.29188	81.4421	1.39375	3	1.49937	76.4987	0	0	0	1.95187	3.5598	11.2997	3.64644	7.7555	5.42285		0	145	69	0
260	153	48.3562	0	nao		1	2.95875	67.4167	4.16687	0.735628	5	3.27	75.0323	4.23125	0.0608676	0.257256	0.293057	0.196393	0.0253156	21.9671		0	0	0	Brazil	0																				1	168	62	0
261	20	47.9836	5	nao		5	2.94062	71.3636	3.87125	0.619164	5	3.095	78.1196	3.78875	0.886761	1.69064	0.350805	0.803941	0.947441	23.533		0	0	0	Brazil	0	nao		4	2.43313	74.8366	3.14125	5	2.52375	74.5569	0	0	0.014068	3.31938	1.31775	0.615561	1.98463	0.702226	0.968136		1	161	61	0
262	20	46.6712	3	nao		2	3.01875	78.9474	3.79813	6.84356	5	2.95875	79.6433	3.715	1.86826	3.47394	2.24785	1.6062	0.867309	25.462		0	0	0	Brazil	0	nao		1	2.81	86.6281	3.24375														1	161	66	0
263	20	48.2795	8	nao		5	2.38437	81.6916	2.82875	0.864529	5	2.69313	87.6169	3.05125	1.24741	3.70478	1.71518	2.45794	1.4073	35.4917		0	0	0	Brazil	0	nao		5	2.54437	86.177	2.92375	5	2.54688	86.2799	0	0	1.74443	2.92875	0.465649	0.872971	0.408602	0.407331	0.328364		0	152	82	0
264	212	48.189	12	nao		5	3.59375	78.9944	4.5125	0.0391866	5	3.945	79.1077	4.86875	0.551596	0.573651	0.272841	0.0220579	0.212714	28.0104		0	0	0	Brazil	0																				1	188	99	0
265	212	71.9973	4	nao		1	2.08375	79.6464	2.56875	1.30222										30.0215				0	Brazil	0	nao																			1	157	74
267	212	43.2493	15	nao		5	3.88687	77.8738	4.92438	0.612916	5	3.98062	77.7846	4.9775	1.24581	0.546116	0.231228	0.699724	0.222663	25.0574		0	0	0	Brazil	0	nao		5	3.32125	79.1363	4.11	4	3.57875	80.1063	0	0	0.789342	4.36062	1.63105	1.62381	1.41257	0.007246	0.149381		1	182	83	0
268	212	45.274	12	nao		5	2.81938	82.1526	3.37687	0.935343	5	3.11312	86.2212	3.60125	0.429706	1.15931	0.603893	0.729617	0.392751	28.4091		0	0	0	Brazil	0	nao		5	2.725	80.8755	3.30937	5	2.88937	83.1176	0	0	0.468946	3.46937	1.77646	0.691661	1.7017	1.08486	0.714239		1	176	88	0
269	63	65.5945	8	nao		5	1.02375	61.1194	1.545	0.718751	4	1.34375	68.2973	1.91188	6.58211	10.6066	9.60254	4.03859	0.713619	26.2917	nao	1	1	0	Brazil	0	nao		5	1.47875	72.3547	2.025	5	1.97187	75.2983	0	0	1.4775	2.61562	0.202801	1.3348	0.236942	1.13202	0.776315		0	162	69	0
270	212	46.2192	18	nao		5	2.92125	79.4088	3.57312	3.51113	5	2.98687	88.7465	3.35187	1.72789	2.01087	1.43845	0.283021	0.404812	28.7197		0	0	0	Brazil	0																				0	170	83	0
271	70	57.6274	5	nao		5	2.6375	68.1414	3.52375	0.200954	3	2.75688	74.0473	3.55937	3.95346	0.353555	3.42077	3.60015	2.16897	20.9566		0	0	0	Brazil	0	nao		5	2.50437	75.7181	3.27437	5	2.51187	75.8016	0	0	1.3627	3.24687	1.68696	2.30666	0.464298	0.61982	1.30282		1	156	51	0
272	96	41.6931	4	nao		5	3.69313	85.3655	4.30687	3.54473	2	3.65375	82.1413	4.09562	7.11698	0.133177	1.64837	6.98414	1.07141	31.9122		0	0	0	Brazil	0	nao		3	3.77	89.469	4.20875	5	3.79125	91.8256	0	0	2.31593	4.11438	0.991672	0.773563	1.22429	0.218121	0.318724		1	167	89	0
274	16	65.8685	2	nao		4	1.91188	71.7065	2.53062	5.2338	5	2.37375	67.0196	3.19062	1.1193	0.0745124	1.35646	1.0448	0.906474	27.3923		1	0	0	Brazil	0																				0	148	60	0
275	16	75.9671	1	nao		4	2.5025	71.4872	3.25187	2.71485	5	2.59187	83.023	3.09063	0.854513	1.25578	1.31334	0.401286	0.0407039	19.7777		0	0	0	Brazil	0	nao		3	2.2875	79.6518	2.83375	1	2.29875	79.9044	0	0	2.96154	2.8575	1.50597	1.14346	1.94415	0.362539	0.566233		0	159	50	0
276	16	76.9616	4	nao		3	2.26312	68.0128	3.03813	1.73758	3	2.385	68.3014	3.24437	5.00583	2.66192	4.04942	2.34548	0.981639	25.711		1	0	0	Brazil	1																				1	159	65	0
278	245	53.0027	4	sim	sim	5	1.90812	74.8284	2.43375	2.10086	4	2.08125	65.6287	2.66625	4.01277	6.34555	4.53329	2.33576	1.28331	41.2835		1	0	1	Brazil	0	sim	sim	5	1.8775	78.2495	2.38063	5	1.89	80.7692	0	0	1.17929	2.33938	0.0944936	0.0467829	0.607121	0.0477073	0.396217		0	146	88	1
279	245	63.4219	0	nao		4	2.75937	63.7269	4.12187	3.29142	4	2.705	68.3189	3.84125	2.85826	0.327517	1.40596	2.53086	0.762596	22.2656		1	0	0	Brazil	0	sim	sim	0	2.68438	91.383	2.9375														1	160	57	0
281	68	53.6	17	sim	nao	5	4.02063	74.1813	5.13812	1.15329	5	4.07375	79.0348	4.99062	1.52532	0.500798	0.488735	1.02456	0.00852477	23.5102	nao	0	0	1	Brazil	1																				1	175	72	0
282	68	74.7014	8	nao		2	1.91875	65.9931	2.88875	11.6044	2	2.295	62.4065	3.00563	9.86003	0.231457	2.81943	9.62967	1.83003	35.3491		1	1	0	Brazil	1																				1	178	112	0
283	40	67.1425	8	nao		5	2.01625	74.8318	2.4975	0.106254	5	2.19062	87.8006	2.49437	0.0708895	0.445233	0.0531772	0.374345	0.27723	23.8728		0	0	0	Brazil	0	nao		5	1.72687	82.0856	2.09	5	1.63187	86.3997	0	0	3.02366	1.885	1.84896	2.48011	1.87675	0.631295	0.426741		0	149	53	0
284	40	73.5069	13	nao		5	3.22563	82.8943	3.68125	0.132181	5	3.24937	89.8393	3.59562	1.74411	1.7626	2.04489	0.0184976	0.199643	25.7117	nao	0	0	0	Brazil	0	nao		3	2.65562	86.0993	3.08375	3	2.5775	84.2148	0	0	3.75143	2.99125	0.725684	0.102948	0.921994	0.62274	0.579155		1	165	70	0
285	40	69.3616	4	nao		3	1.33187	62.4377	1.78875	4.25002	5	1.2775	88.2556	1.4475	5.19093	7.73512	5.19093	2.5493	1.80263	29.278		0	0	0	Brazil	1																				0	149	65	0
286	40	64.3699	11	nao		5	1.22438	58.1651	1.8675	0.474889	5	1.38687	61.7246	1.9825	0.453849	1.93816	0.469688	1.48438	1.03842	16.8887		1	1	0	Brazil	0	nao		5	1.10375	64.5232	1.67312	5	1.03188	64.467	1	1	1.19871	1.57313	0.721533	1.29666	0.140609	0.575153	0.817466		0	146	36	1
289	16	81	0	nao																				0	Brazil	0	nao		0	0.440625	100	0.440625
290	16	89.3726	4	nao		5	2.64937	70.5794	3.61937	2.72563	5	2.53688	75.7135	3.2925	1.76276	0.226834	1.08203	1.53596	0.604721	20.4382		0	0	0	Brazil	1																				1	167	57	0
291	10	50.2767	11	nao		5	3.90562	80.726	4.71375	1.59284	5	3.96125	79.8337	4.77187	0.707152	0.706375	0.688678	0.000777142	0.0125101	26.6193		0	0	0	Brazil	0																				1	161	69	0
292	16	41.3069	7	nao		5	4.60375	75.6962	5.82812	0.205039	5	4.69062	82.1475	5.595	0.356928	2.17159	1.02635	1.81474	0.809897	26.5731		0	0	0	Brazil	0																				1	168	75	0
293	166	62.7562	16	nao		4	2.33187	84.2022	2.69438	1.42482	5	2.49375	75.8988	3.09625	0.689336	0.873738	1.41277	0.184405	0.381172	37.461		0	0	0	Brazil	0																				0	155	90	0
294	128	66.5151	4	nao		5	2.78312	78.027	3.32	0.601566	4	2.4525	80.9072	2.9425	3.9875	4.07874	5.63811	0.0913155	1.10391	32.4354		0	0	0	Brazil	0	nao		5	2.45438	80.5538	3.01562	1	2.62	81.0675	0	0	0.500034	3.15313	1.35292	1.4829	1.17298	0.129999	0.219173		1	159	82	0
295	128	60.7315	4	nao		5	1.89687	79.1395	2.26688	0.52835	5	2.06312	82.7941	2.47438	0.766754	0.429723	0.411993	0.337039	0.0125373	30.3593		0	0	0	Brazil	0	nao		5	1.83812	79.1869	2.3	4	1.94	81.5554	0	0	1.41674	2.375	3.0558	2.17429	3.21629	0.881807	0.737066		0	154	72	0
296	274	72.0658	0	nao		5	2.28625	82.9102	2.74437	2.54089	5	3.42625	80.0175	4.115	1.95678	0.987147	0.420095	0.969724	0.400974	22.0711		0	0	0	Brazil	0	nao		4	1.83125	82.6983	2.20187	3	1.84062	85.3376	0	0	1.90189	2.15625	5.11673	6.84703	5.16229	1.73333	1.19339		0	149	49	0
297	9	41	22	nao																				0	Brazil	0	nao		5	2.64375	83.0878	3.16313	5	2.69812	85.4175	0	0	1.45388	3.1325	0.196145	0.180406	0.197791	0.0157372	0.0122929
298	57	81.5151	0	sim	sim	5	1.59687	53.0633	2.74	0.274733	4	1.745	51.5034	2.9525	2.82044	7.07373	1.51285	4.25753	3.93424	20.83		1	0	1	Brazil	0	sim	sim	0	0.793125	52.5901	1.50812														1	158	52	1
299	244	40.6027	2	nao		0	2.08312	96.135	2.16687	3.40447										23.7812				0	Brazil	0	nao		0	1.79437	92.1669	1.94687														0	145	50
300	68	70.5918	3	nao		5	1.845	63.607	2.6575	0.416975	5	2.05125	72.7716	2.76437	3.12489	2.27675	2.7046	0.848442	0.30262	31.0797		0	0	0	Brazil	1																				0	149	69	0
301	63	43.0274	15	nao		5	3.145	81.6088	3.85375	0.264253	5	3.14937	80.5209	3.89437	0.30574	0.478726	0.638365	0.172988	0.112884	19.4874		0	0	0	Brazil	0	nao		5	2.64375	74.6822	3.50563	5	2.62625	75.1431	0	0	2.21511	3.4575	0.164577	1.32487	0.461659	1.16031	0.610404		0	174	59	0
302	63	66.6767	4	nao		5	2.65875	78.4581	3.28062	0.81292	5	2.74688	77.4722	3.29937	2.70572	1.20069	0.659398	1.50528	0.382772	24.4352		0	0	0	Brazil	0	nao		3	2.1675	77.4972	2.77625	5	2.19687	78.2328	0	0	4.50051	2.80312	1.6237	0.0805073	1.75579	1.5432	1.18461		0	158	61	0
303	128	54.5315	11	nao		5	2.4575	86.5698	2.83875	2.93999	5	2.4625	87.1681	2.81187	0.392183	4.32809	0.0628913	3.93624	3.01599	34.5168		0	0	0	Brazil	0	nao		4	2.01187	81.9919	2.4525	5	1.985	93.1652	0	0	3.05597	2.13063	0.103786	2.58449		2.48074			0	156	84	0
304	63	45.7233	0	nao		5	1.785	85.3047	2.0925	2.84394	5	1.90875	85.5702	2.21062	1.76526	0.979179	1.12847	0.786149	0.105567	30.3819	nao	0	0	0	Brazil	0	nao		3	1.66	81.8238	2.01125	5	1.52437	79.7841	0	0	2.41364	1.88063	2.27986	2.358	2.31682	0.0781684	0.0291305		0	144	63	0
305	16	67.9973	6	nao		5	1.56813	42.161	2.82437	0.203711	4	1.80125	37.6289	3.29375	2.48965	0.344329	3.68973	2.14541	2.3657	23.634	nao	1	1	0	Brazil	0																				1	158	59	1
306	59	57.074	3	nao		4	3.12562	79.8499	3.8425	1.97083	4	3.0825	69.5824	4.17	2.90152	0.561366	3.16389	2.34035	1.84042	26.8136		1	0	0	Brazil	0																				1	165	73	0
307	59	40.4137	10	nao		5	3.15125	78.3162	3.97812	1.54988	5	3.3525	80.4922	4.10687	0.853997	1.33065	0.37764	0.476678	0.673901	23.939		0	0	0	Brazil	0																				1	171	70	0
308	59	51.8	4	nao		5	2.54688	79.2493	3.2075	0.289938	5	2.63937	72.1634	3.51062	0.594566	0.706774	0.138612	0.112211	0.401757	26.9274		0	0	0	Brazil	0																				1	168	76	0
309	59	45.8219	8	nao		3	3.22312	75.8605	3.99625	0.199341	5	3.21312	78.9344	3.8925	0.698269	0.566182	0.409918	0.13209	0.110496	28.764		0	0	0	Brazil	0																				0	156	70	0
310	59	54.7096	4	nao		5	4.22813	70.7488	5.38062	1.19273	5	4.33125	84.0305	5.04938	0.984251	2.37586	1.45905	1.39177	0.648395	23.8087		0	0	0	Brazil	0	nao		3	3.5725	80.8601	4.38812	5	3.63625	81.382	0	0	0.171426	4.43	0.0692705	0.733009	0.0898384	0.663738	0.45479		1	169	68	0
311	57	50.5781	12	nao		5	2.23875	81.1325	2.72187	0.849378	5	2.45937	82.6681	2.92188	3.43891	1.94926	2.8704	1.49015	0.651527	38.9468		0	0	0	Brazil	0																				0	157	96	0
312	57	52.5699	15	nao		5	3.01062	88.4827	3.385	0.0391819	5	3.3425	76.8943	4.11875	1.23064	0.610833	0.441307	0.619831	0.119877	31.8047		0	0	0	Brazil	0																				1	171	93	0
313	57	72.8466	4	nao		5	2.39437	77.1601	2.94937	1.60637	3	2.3825	86.9526	2.74	1.64804	2.54932	1.64804	0.901468	0.637439	31.2213		0	0	0	Brazil	0																				0	165	85	0
314	15	50.6849	6	nao		4	2.69812	89.8626	3.0025	2.16697	5	2.78	86.2517	3.16562	1.16123	1.12163	0.0838101	0.0396063	0.733853	25.1532		0	0	0	Brazil	0	nao		5	2.6475	85.3516	3.09625	5	2.63812	85.636	0	0	1.67533	3.0625	1.14247	1.14839	0.958887	0.00592195	0.134004		0	157	62	0
315	15	76.2137	1	sim		5	1.1925	72.658	1.625	4.02783										29.6875				1	Brazil	0	sim	sim	5	0.84625	62.3676	1.325	3	0.96625	71.8068	0	0	0.67024	1.345	8.75382	1.90045	0	6.85907	1.34383		0	160	76
316	15	60.8767	8	nao		5	2.18375	89.9125	2.42875	1.11875	5	2.19313	89.4925	2.45062	0.615821	0.424444	0.615821	0.191378	0.135324	22.3133		0	0	0	Brazil	0	nao		5	2.07375	85.0769	2.43375	5	2.01375	86.1037	0	0	2.7962	2.33187	0.208169	1.37388	0.1138	1.16573	0.891017		0	157	55	0
317	212	40.7452	13	nao		5	3.78875	78.7375	4.67375	0.293737	5	4.0925	81.5036	4.93875	2.00845	1.87102	1.79427	0.137444	0.0542771	26.449	nao	0	0	0	Brazil	0																				1	175	81	0
318	9	62.1233	4	sim	sim	5	3.04437	68.2691	4.35437	0.335726	5	2.98625	75.1258	3.96187	2.09864	0.564617	2.09421	1.53412	1.08165	20.7612		0	0	1	Brazil	0	sim	sim	3	1.98687	65.5599	3.01						1.64875								1	170	60	0
319	9	50.6877	4	nao		5	2.31562	70.6522	3.06938	0.869219	5	2.51813	79.1241	3.06375	0.473727	0.758718	0.768677	0.284999	0.00704494	20.9321		0	0	0	Brazil	0	sim	sim	5	2.06875	74.7347	2.73438	4	2.11625	77.7319	0	0	0.584253	2.67125	3.28887	2.57285	2.64607	0.716315	0.0517935		0	153	49	0
320	18	43.7699	4	nao		5	2.23688	78.3494	2.83562	2.44158	5	2.45	76.5476	3.13188	2.35843	0.999129	1.74277	1.35946	0.525879	43.8152	nao	0	0	0	Brazil	0	nao		5	1.94375	81.2222	2.39188	5	2.11562	78.7026	0	0	0.11095	2.6575	1.49529	0.020889	1.51271	1.4744	1.05488		0	157	108	0
331	153	41.2137	1	nao		5	2.685	82.2989	3.2625	2.43901	5	2.785	80.5932	3.44313	0.230574	0.158862	0.141332	0.0717084	0.0123956	20.1746		0	0	0	Brazil	0	nao		5	2.355	77.8191	3.0025	4	2.455	81.4093	0	0	1.78863	2.885	5.65054	6.63867	2.81218	0.989978	2.70827		1	151	46	0
332	129	66.074	2	nao		5	1.865	93.9251	1.98562	1.50712	5	1.87563	86.9855	2.1475	0.0205032	0.117913		0.0974066		30.5428		0	0	0	Brazil	0																				0	147	66	0
333	129	43.9233	4	nao		5	2.92	87.4251	3.33	1.81464	4	2.98563	84.0134	3.47	1.99256	3.67526	2.4488	1.68331	0.867621	23.1084		0	0	0	Brazil	0																				1	169	66	0
334	1	47.7589	4	nao		4	3.02125	73.3981	3.81937	2.95317	5	3.1525	81.4074	3.75375	2.6271	0.534729	1.93335	2.09252	0.989023	33.6949		0	0	0	Brazil	0	nao		0	2.41062	78.3943	3.06687	4	2.44687	79.6703	0	0	4.49004	3.03437	2.62353	1.73691	2.17389	0.88682	0.309058		0	156	82	0
336	1	74.2712	4	nao		5	1.97312	87.9632	2.24312	0.952064	5	2.05062	76.0547	2.52813	1.69188	0.280721	0.385633	1.41119	0.074186	26.4024		0	0	0	Brazil	0	nao																			0	152	61	0
337	1	48.6384	15	nao		4	2.26937	70.2729	3.11437	5.1779	4	2.5075	75.7553	3.15875	3.30667	0.353378	0.703029	2.95346	0.247243	23.9188	nao	0	0	0	Brazil	0	nao		5	2.03813	77.1652	2.63687	5	2.00312	75.6253	0	0	1.13191	2.6375	1.8766	1.94586	1.91913	0.0692725	0.0188993		0	161	62	0
338	1	46.3123	15	nao		5	3.66312	81.1099	4.37313	0.192275	5	3.73625	86.7257	4.27063	0.020524	0.796977	0.176148	0.776456	0.438994	22.6422		0	0	0	Brazil	0	nao		5	3.38812	85.8432	3.94562	4	3.41437	84.7502	0	0	0.81108	4.0025	2.52339	2.38225	2.36881	0.141186	0.0095079		1	182	75	0
339	1	56.4712	15	nao		5	2.585	76.5784	3.22062	0.288754	5	2.64375	80.4795	3.21125	1.26233	0.756265	1.02579	0.506086	0.190594	30.8532		0	0	0	Brazil	0	nao		5	2.03813	78.4083	2.565	5	2.03125	79.9902	0	0	0.0344686	2.50688	0.20915	1.65083	0.229553	1.44171	1.00501		0	159	78	0
341	125	68.463	0	nao		4	1.96625	74.8335	2.57	3.59725	5	2.07625	73.7894	2.72125	2.80312	4.05062	3.27341	1.24821	0.549931	28.1479		0	0	0	Brazil	0																				0	146	60	0
342	17	52.1781	3	nao		5	3.34562	79.5157	4.16	1.73134	2	3.53187	81.4148	4.26437	4.50976	4.61283	3.50473	0.103181	0.784178	21.048		0	0	0	Brazil	0																				1	166	58	0
343	17	45.6603	11	nao		5	3.77937	91.8299	4.11562	0.51732	5	3.9175	86.4313	4.51687	0.342092	0.919723	0.23521	0.577642	0.484029	26.2336		0	0	0	Brazil	0	nao		5	3.45375	82.6998	4.15812	5	3.48563	82.7817	0	0	0.876932	4.16125	0.378856	0.215874	0.255356	0.162982	0.027918		1	161	68	0
344	129	76.9041	4	sim	sim	5	2.5225	53.2103	3.7425	0.521499	5	2.5375	66.1345	3.49687	0.265417	0.41923	0.698533	0.15381	0.197502	24.8016		1	0	1	Brazil	1																				1	168	70	0
345	129	60.0329	4	nao		5	1.74375	84.5967	2.04625	2.93204	5	1.79062	86.1395	2.06938	2.62012	2.61426	2.5215	0.00585553	0.0656156	68.024	nao	0	0	0	Brazil	1																				0	146	145	0
346	129	42.1123	8	nao		5	3.73687	79.0141	4.69562	0.709424	5	3.66437	79.5199	4.60812	1.59053	0.423379	1.59053	1.16719	0.825324	19.2277		0	0	0	Brazil	0																				1	158	48	0
347	129	44.3233	6	nao		5	3.22687	62.635	4.95062	1.24275	5	3.5175	68.6007	4.89937	1.33991	1.19097	1.03585	0.148953	0.109692	20.6193		1	0	0	Brazil	0																				1	172	61	0
348	125	75.0164	3	nao		5	1.56813	79.8282	1.95625	3.73321	5	1.6475	80.1947	2.03938	1.39032	1.43616	1.00392	0.0458467	0.305656	27.3034		0	0	0	Brazil	0	nao		0	1.27625	97.7969	1.305														0	147	59	0
350	195	50.8192	4	nao		5	1.6575	85.0273	1.94937	5.31623	5	1.8975	88.9279	2.13375	4.26739	4.69239	4.26739	0.42542	0.300817	35.584		0	0	0	Brazil	0	nao		4	1.87	83.2499	2.22688	5	1.83812	84.3902	0	0	4.16787	2.16875	0.223544	0.530936	0.0407681	0.307394	0.346601		0	149	79	0
351	195	53.5014	3	nao		5	2.98312	81.1597	3.53312	1.73469	5	2.8625	88.8803	3.22062	0.454291	1.23029	0.689457	0.776026	0.382445	34.5473		0	0	0	Brazil	1																				0	155	83	0
352	195	44.3699	5	nao		5	3.92188	91.9414	4.26562	0.63483	4	4.0775	87.594	4.60125	2.77828	1.57817	2.21443	1.20037	0.449984	27.9431		0	0	0	Brazil	0																				1	166	77	0
353	195	73.5288	4	nao		4	1.80687	60.5318	2.6875	5.53656	5	1.82125	76.4228	2.37812	4.22068	0.0971323	4.07229	4.12363	2.81092	26.4855		0	0	0	Brazil	0																				0	153	62	0
354	195	52.663	4	nao		5	2.83375	72.9291	3.62125	2.19364	5	2.77625	78.0394	3.48937	0.323731	0.719988	0.0633542	0.396263	0.464303	33.2031		0	0	0	Brazil	0	nao		5	2.51	80.8211	3.10375	4	2.57375	78.6628	0	0	0.974925	3.26562	2.40396	1.35216	2.26879	1.05197	0.648263		1	160	85	0
355	195	69.189	0	nao		4	1.52	65.0094	2.1575	5.02728	5	1.61187	72.2409	2.12063	0.756692	4.73199	0.313298	3.97601	3.12472	29.1749		0	0	0	Brazil	0	nao		5	1.665	76.0925	2.12125	2	1.80312	85.5575	0	0	0.208644	1.82625	7.11401	12.5121	0.607584	5.42221	8.42095		0	156	71	0
356	195	73.8384	15	nao		5	0.6725	47.6739	1.28562	7.60719	5	0.88	35.2176	2.02813	1.89996		1.45296			19.8413		1	1	0	Brazil	1																				1	168	56	1
358	129	48.3178	8	nao		4	3.00187	68.3896	4.0525	2.79128	4	3.2275	81.0802	3.98062	2.72726	1.29896	2.72726	1.42855	1.01013	23.9361		0	0	0	Brazil	0	nao		5	2.7325	77.8351	3.45875	5	2.77937	80.6932	0	0	1.04261	3.41437	1.15124	2.1633	1.13513	1.01217	0.727117		0	157	59	0
359	129	53.7808	4	nao		5	4.28437	71.675	5.67937	1.75683	5	4.38812	77.7519	5.49813	0.416245	1.5373	1.10169	1.12109	0.308048	31.8342		0	0	0	Brazil	0	nao		5	3.90125	73.7825	5.245	5	4.18187	75.8101	0	0	1.01839	5.46187	0.66002	0.850522	0.625798	0.190508	0.158909		1	179	102	0
360	129	45.2301	4	nao		5	2.01813	78.641	2.47937	3.84496	5	2.0375	85.0509	2.38625	3.11085	4.26789	3.16206	1.15781	0.782471	38.7097		0	0	0	Brazil	1																				0	155	93	0
361	17	56.8575	0	sim	sim	3	2.27625	70.3496	3.025	2.86181	3	2.55437	78.1752	3.14687	4.91231	0.765378	3.23208	4.14771	1.74444	26.2336		0	0	1	Brazil	0	nao		5	1.98438	72.3399	2.695	5	1.79875	69.9222	1	1	0.361693	2.5175	1.86241	2.98548	2.90224	1.12338	0.0588809		1	161	68	0
362	17	40.9836	4	sim	nao	3	2.32312	86.4419	2.67562	0.447373	3	2.49125	87.3165	2.84375	0.31047	0.213203	0.389591	0.0972681	0.124721	31.0797	nao	0	0	1	Brazil	0	nao		3	2.385	85.0457	2.7775	5	2.21812	85.1692	0	0	1.35742	2.59312	1.19791	1.34763	1.30722	0.149734	0.0285675		1	149	69	0
363	17	52.9123	5	nao		5	2.39562	64.7466	3.50125	0.621216	4	2.6775	72.4505	3.52625	3.00429	1.06432	0.882781	1.94027	0.128375	29.0006		0	0	0	Brazil	0	nao		5	2.72625	76.5935	3.5475	1	2.89687	78.5593	0	0	1.21883	3.68562	2.25252	2.29449	2.68815	0.0419846	0.278445		0	164	78	0
364	17	52.5342	1	nao		5	3.4125	82.7147	3.95375	1.03589	5	3.32938	88.6651	3.69187	0.0942158	0.279309	0.0958324	0.185094	0.129734	22.9421		0	0	0	Brazil	0																				1	159	58	0
365	17	46.4795	0	nao		5	2.67625	77.056	3.32187	0.0532321	5	2.84812	78.6368	3.4925	0.735929	0.155343	0.635544	0.58059	0.339561	34.6831		0	0	0	Brazil	0																				0	149	77	0
366	195	54.6849	7	nao		5	2.95125	79.2149	3.5825	0.247155	5	3.14125	75.3297	3.88562	1.3805	1.14884	1.0311	0.231676	0.0832592	23.2335	nao	0	0	0	Brazil	0																				1	158	58	0
367	195	41.7726	8	nao		5	2.53062	82.9713	3.04312	0.437024	5	2.65188	76.6992	3.27125	0.822814	3.50096	2.54429	2.67852	0.676763	21.3675		0	0	0	Brazil	0																				0	156	52	0
368	210	72.8795	0	nao		4	1.67937	78.4068	2.14188	6.27055	4	1.5475	72.7593	2.01375	5.19155	1.35511	1.73278	3.83779	0.267075	31.5301		0	0	0	Brazil	1																				0	149	70	0
369	210	43.2795	2	nao		3	2	74.8013	2.63125	4.45244	4	1.9325	57.1112	2.8825	4.182	1.26908	1.2841	2.91369	0.0106164	19.7035		1	0	0	Brazil	0																				0	146	42	1
370	163	45.1863	1	nao		5	1.73375	77.5944	2.23125	0.437101	5	1.79062	76.6043	2.31062	2.67778	2.1549	2.17511	0.523036	0.0142929	22.9874		0	0	0	Brazil	0																				0	146	49	0
371	264	46.4301	9	nao		5	2.94187	80.4891	3.51688	0.897877	0	2.99125	80.41	3.60312	0.692425	0.444633	0.455284	0.247796	0.00753525	32.912		0	0	0	Brazil	0	nao		3	2.7	85.6803	3.14125	0	2.82687	85.4525	0	0	0.19724	3.17875	1.18547	0.849285	0	0.336204	0.600542		0	169	94	0
372	80	42.2658	5	nao		3	3.73875	75.6258	4.64187	2.48005	3	3.76562	79.1721	4.53437	0.982421	0.376558	0.489009	0.605877	0.0795139	23.1084		0	0	0	Brazil	0	nao		2	2.91313	84.561	3.405	5	2.64	83.9928	0	0	6.46033	3.14313							1	169	66	0
373	80	44.0685	8	nao		5	2.67812	73.3733	3.37125	1.88632	5	2.71625	78.6037	3.33875	0.642357	0.768863	0.371601	0.126507	0.280913	34.8502	nao	0	0	0	Brazil	0	nao		5	2.40188	77.8566	3.03125	5	2.415	81.0063	0	0	1.19089	2.95812	0.700181	0.0183061	0.735862	0.681876	0.507381		0	158	87	0
374	70	74.8	3	nao		4	3.16437	76.3535	3.94625	0.810955	5	3.38875	78.5569	4.19312	0.266866	0.628772	0.816235	0.361907	0.132565	27.2932		0	0	0	Brazil	0	nao		5	2.60187	74.982	3.38375	3	2.665	74.2987	0	0	0.392909	3.44937	3.23904	0.465857	1.7642	2.77339	0.918105		1	159	69	0
375	57	50	11	nao																				0	Brazil	0	sim	sim	5	1.78937	69.0712	2.55813	5	1.98187	71.6772	0	0	2.0506	2.74812	1.8623	0.268095	1.95648	1.59424	1.1939
376	57	48.6438	18	nao		5	3.61187	78.1474	4.605	0.607212	5	3.6575	80.4841	4.51437	1.26576	0.217832	1.32409	1.04794	0.782254	19.3792		0	0	0	Brazil	0	nao		5	3.38562	77.6186	4.32687	5	3.35875	79.7684	0	0	0.266055	4.2025	0.378856	1.66409	1.02748	1.28528	0.450191		1	173	58	0
377	57	45.4904	14	nao		5	3.255	78.6469	4.02063	2.39205	5	3.18125	83.0885	3.74312	1.06996	0.92286	0.664286	0.147111	0.182843	22.9591		0	0	0	Brazil	0	nao		3	3.00125	79.7145	3.68687	5	2.99062	85.584	0	0	2.43872	3.49437	0.622444	1.61419	0.686266	0.991793	0.656178		0	163	61	0
378	10	73.611	3	nao		3	2.19313	67.7413	3.00187	1.05306	2	2.35875	54.0998	3.56312	4.58359	3.73072	3.92624	0.8536	0.138361	25.1486		1	0	0	Brazil	1																				1	162	66	1
379	10	67.9589	4	nao		5	1.85812	76.0942	2.38875	6.17897	3	1.78375	80.8957	2.19687	7.15951	3.47778	6.92125	3.68632	2.43783	25.7778		0	0	0	Brazil	0																				0	150	58	0
380	288	54.9836	1	nao		5	2.85938	79.4685	3.48563	1.95383										28.959				0	Brazil	0																				0	162	76
381	288	55.4055	3	nao		5	2.91188	84.2648	3.44438	0.347284	2	3.0475	84.9625	3.55875	4.43491	1.4504	3.87875	2.98547	1.71759	26.7036	sim	0	0	0	Brazil	0																				1	172	79	0
382	288	40.6877	8	nao		5	3.43125	82.1487	4.17688	1.43217	5	3.59562	84.2313	4.20062	1.35881	1.27742	0.612856	0.0814022	0.469941	22.5466		0	0	0	Brazil	0	nao		5	2.87437	80.374	3.57625	5	2.93562	83.4874	0	0	0.266191	3.50125	0.783567	0.347101	0.519419	0.436469	0.121856		1	159	57	0
383	288	41.0164	7	sim		5	2.85938	56.025	4.63188	0.507503	5	3.03062	60.6656	4.67937	1.1415	2.46286	1.7594	1.32154	0.49753	20.5693		1	0	1	Brazil	0	sim	sim	4	2.77625	68.1079	4.0325	5	2.63	68.6236	1	0	1.7306	3.825	0.312036	0.0504275	0.603369	0.261607	0.390986		1	165	56	1
384	129	45.463	5	nao		5	2.7075	74.6382	3.46937	0.204108	5	2.85	82.5041	3.35625	1.36926	2.92814	0.741254	1.55919	1.54653	21.3382		0	0	0	Brazil	0																				1	162	56	0
385	51	40.5671	3	sim	sim	5	2.165	77.616	2.72	1.6603	5	2.37937	83.3224	2.82938	1.12314	1.82492	0.95927	0.701856	0.612159	23.9257		0	0	1	Brazil	0	sim	sim	5	1.61375	75.0145	2.10125	5	1.76063	78.468	0	0	0.189545	2.22625	1.01171	0.655663	1.08017	0.356059	0.300173		0	146	51	0
386	57	43.5452	12	nao		2	1.99812	77.4467	2.52437	35.4484										30.1194				0	Brazil	0	nao		5	2.45312	83.8855	2.91	2	2.53437	86.9239	0	0	0.50295	2.91188	2.64036	1.72982	2.65958	0.910749	0.657588		0	165	82
387	38	60.589	0	nao		5	1.67937	84.4437	1.95375	2.81459	5	1.99437	85.7104	2.27437	3.18499	2.38857	2.19029	0.79672	0.140249	28.229		0	0	0	Brazil	0																				0	147	61	0
388	38	53.0986	4	nao		5	3.17	79.25	3.9425	0.145877	5	3.30437	80.6437	4.02688	1.93518	0.415829	1.81181	1.51942	0.987154	20.8611		0	0	0	Brazil	0	nao		5	2.815	80.3855	3.44687	5	2.95438	82.0802	0	0	0.372801	3.55062	1.25108	0.284795	0.349372	0.966306	0.0456599		1	171	61	0
389	38	47.7726	4	nao		5	4.01312	83.0875	4.73	1.30125	5	4.085	83.5272	4.72625	0.43509	0.368798	0.41263	0.0662872	0.0309997	29.7609		0	0	0	Brazil	0	nao		5	3.51688	85.1029	4.06875	4	3.60625	87.5968	0	0	0.523302	4.08625	2.42399	2.32941	2.56569	0.0946016	0.167128		1	169	85	0
390	38	57.463	4	nao		4	2.10625	79.1266	2.5425	3.83861	5	2.08312	85.9464	2.41687	1.77238	3.29997	2.07809	1.52804	0.864299	25.3902	nao	0	0	0	Brazil	0	nao		5	1.58125	79.0131	1.955	5	1.61812	82.3473	0	0	0.3399	1.94125	0.180154	2.89866	0.388081	2.71858	1.77535		0	155	61	0
391	38	47.4466	11	nao		5	2.4775	81.9686	2.93062	0.317392	5	2.53375	83.7603	2.99062	0.0584585	0.630721	0.0739254	0.572261	0.393716	48.4765		0	0	0	Brazil	0	nao		3	2.47	81.6529	2.95	5	2.84187	88.8433	0	0	2.5469	3.1875	0.193694	0.37421	0.424146	0.180516	0.0353119		0	152	112	0
392	38	66.8384	3	nao		5	1.64375	76.1216	2.05375	2.76437	5	1.6475	76.941	2.06625	1.2283	0.836492	1.27329	0.391827	0.308883	34.2194		0	0	0	Brazil	0	sim	sim	5	1.31875	73.5192	1.78188	5	1.5225	73.3073	0	0	0.748	2.0525	1.07202	0.0580744	0.99745	1.01395	0.664245		0	142	69	0
393	38	52.937	4	nao		2	1.60875	40.1247	3.39812	7.50522	5	1.57125	38.582	3.17188	2.65331	4.13987	0.349189	1.48738	2.68061	21.0938		1	1	0	Brazil	1																				1	160	54	1
394	38	51.0164	4	nao		5	1.4325	70.3068	1.8575	2.24785	5	1.46187	79.5578	1.80687	1.58081	1.96163	1.10929	0.380887	0.60276	36.169		0	0	0	Brazil	0	nao		4	1.955	83.3023	2.32875	5	2.14125	86.102	0	0	1.85537	2.48187	1.36362	2.20086	1.27568	0.837368	0.654289		0	144	75	0
395	38	40.6164	4	sim	sim	5	2.24625	78.523	2.78062	0.670695	5	2.43125	82.4852	2.91188	0.875023	0.327955	0.747618	0.547073	0.296747	36.8405		0	0	1	Brazil	0	sim	sim	5	1.84812	77.4084	2.34938	5	1.90312	78.1972	0	0	0.320516	2.4075	1.4122	1.83481	1.50271	0.422662	0.234857		0	151	84	0
396	38	50.5069	4	nao		5	2.245	80.1428	2.79875	0.602605	5	2.37562	81.0275	2.9225	2.08018	0.748059	2.69682	1.33222	1.37812	24.5268		0	0	0	Brazil	0	nao		3	2.16875	80.7728	2.64687	5	2.15437	79.1686	0	0	4.08872	2.68375	0.358196	0.246591	0.247438	0.111605	0.000598755		0	147	53	0
397	38	71.8959	0	nao		0	2.4075	100	2.4075	0.294321										16.1844				0	Brazil	1																				1	174	49
398	38	47.3096	4	nao		5	2.70062	72.1489	3.6075	1.19838	3	2.99688	79.1646	3.765	2.84629	5.03986	3.64842	2.19514	0.984798	27.3438	nao	0	0	0	Brazil	0	nao		4	2.70625	78.3852	3.415	5	2.77	80.5965	0	0	2.87861	3.3975	0.270551	1.10951	0.771651	0.838969	0.23891		0	160	70	0
399	17	53.1205	0	sim	nao	3	2.36125	79.7551	2.89875	1.47891	5	2.3775	82.8037	2.86	1.39898	1.08642	1.43606	0.312583	0.247259	32.4444		0	0	1	Brazil	0	sim	sim	5	2.14375	81.842	2.61562	4	2.34	84.1727	0	0	1.71005	2.69125	1.01647	0.625412	0.659919	0.391081	0.0244026		0	150	73	0
400	38	41.874	12	nao		5	3.20312	79.5067	4.02875	2.56886	5	3.29375	81.8704	4.02312	0.773153	0.579315	0.839819	0.193845	0.184211	25.462		0	0	0	Brazil	0																				1	161	66	0
401	96	40.7671	11	nao		5	4.24813	81.6064	5.165	1.67967	4	4.3725	85.8194	5.08938	2.13074	1.8949	2.40206	0.23588	0.358696	30.8979		0	0	0	Brazil	0	nao		4	4.00562	81.9565	4.87187	3	4.0275	82.5836	0	0	1.7913	4.86375	0.518426	0.683616	0.721492	0.165191	0.0267858		1	179	99	0
402	153	69.9808	0	nao		5	1.03312	40.8451	2.12875	2.49293	5	1.01063	38.675	2.19125	0.458108	6.63843	0.36396	6.18126	4.43725	20.0796		1	1	0	Brazil	0	nao		0	0.451875	41.7678	0.976875						0								1	167	56	1
404	153	52.5096	11	nao		5	2.6025	74.637	3.29375	1.5052	5	2.71062	78.3842	3.34938	0.397284	0.326836	0.0792147	0.0704486	0.175096	33.7325		0	0	0	Brazil	0	nao		3	2.44	77.3		3	2.61	80.3	0	0		3.25							0	154	80	0
405	163	43.6548	0	nao		1	3.88375	68.2482	5.68313	21.5937										28.3737				0	Brazil	0	nao		0	3.74187	93.1394	4.0175														1	170	82
406	50	47.8904	24	nao		5	2.75375	84.8123	3.18625	1.2171	5	2.76125	85.1252	3.17687	1.57043	1.42262	1.19242	0.147826	0.162794	25.3333		0	0	0	Brazil	0	nao		5	2.35437	84.6517	2.77125	5	2.44562	85.3249	0	0	1.82531	2.85312	1.37	0.744801	1.25013	0.625227	0.357334		0	150	57	0
407	78	46.5616	8	nao		5	1.91	76.6491	2.44313	2.01821	5	1.975	79.2178	2.435	0.641045	0.134387	0.0544674	0.50666	0.0565077	21.9289		0	0	0	Brazil	0																				0	151	50	0
408	166	56.2055	6	nao		5	2.14062	67.4611	2.91437	2.76751	5	2.05813	83.3882	2.4675	3.5236	1.62903	3.50571	1.89512	1.32739	25.6745		0	0	0	Brazil	0	nao		5	1.76687	74.6304	2.33063	5	1.76625	76.0905	0	0	0.0948813	2.30125	1.59809	2.93724	2.36255	1.33946	0.406506		0	149	57	0
409	127	71.6466	0	nao		5	1.29125	69.1664	1.76812	2.2859	5	1.35687	73.9441	1.76187	4.08875	1.44777	1.67513	2.64176	0.160783	27.2932		0	0	0	Brazil	0																				0	159	69	0
410	127	83.5808	0	nao		5	0.9225	63.0231	1.41875	3.41351	5	1.04125	68.4751	1.44375	4.00475	8.5519	2.8734	4.55495	4.02025	28.5375		1	0	0	Brazil	1																				0	145	60	0
411	244	57.9753	3	nao		5	1.99812	64.0553	3.115	6.20542	5	2.64188	83.0778	3.115	0.712342	2.60661	0.498317	1.89444	1.49089	42.9066		0	0	0	Brazil	1																				1	170	124	0
412	288	40.9452	7	nao		5	3.18687	79.5724	3.86875	2.36941	5	3.1225	80.5676	3.72438	1.08008	1.27098	1.39001	0.190912	0.0841768	25.7812		0	0	0	Brazil	0	nao		3	2.86437	84.169	3.38125	5	2.80562	82.7008	0	0	0.248772	3.37125	2.00823	0.839811	2.56256	1.16851	1.2183		1	160	66	0
413	127	73.1945	0	nao		5	2.92875	70.1392	3.92562	0.508426	5	2.88875	75.1423	3.72	2.02896	2.19053	3.4315	0.1616	0.877822	24.7676		0	0	0	Brazil	0	nao		3	2.3025	66.9453	3.42687	3	2.53312	67.7646	1	0	3.36686	3.68187	3.6007	0.38487	1.7683	3.21605	0.978255		1	162	65	0
414	127	45.8521	1	nao		4	2.59375	83.4842	3.10687	0.0284557	5	2.51312	89.8347	2.7975	2.24682	2.32366	2.24682	0.0768609	0.0543489	28.1479		0	0	0	Brazil	1																				0	146	60	0
415	274	49.8356	3	nao		5	2.67937	79.7878	3.29187	2.04287	5	2.7525	75.4885	3.4625	0.0606319	0.661381	0.39678	0.600754	0.187105	24.3046		0	0	0	Brazil	0																				1	161	63	0
416	288	54.1753	4	nao		3	4.51562	79.3607	5.49062	1.15227	5	4.36	80.694	5.25062		1.28881	0.0589429		0.869659	30.5241		0	0	0	Brazil	0	nao		5	4.36	79.0034	5.50312	3	4.32	79.6681	0	0	0.21716	5.39937	0.163189	0.48245	0.0163755	0.319268	0.329566		1	181	100	0
418	78	43.2082	8	nao		5	3.32875	77.4466	4.11687	1.40944	5	3.46812	66.6226	4.3375	1.00893	2.39741	0.768316	1.38865	1.15205	24.4646		1	0	0	Brazil	0																				0	163	65	1
424	245	55.4466	13	nao		5	3.34375	83.1649	3.94937	0.776359	4	3.4075	84.6452	4.0075	1.63242	3.27776	1.83199	1.64578	1.02262	27.0993		0	0	0	Brazil	0	nao		5	2.4925	82.4478	3.00937	5	2.59562	87.6345	0	0	0.132293	2.74312	1.63005	1.6188	0	0.0112462	1.14466		1	163	72	0
426	86	52.8904	10	nao		5	2.52688	87.303	2.89437	3.26489	5	2.54562	86.4756	2.94375	0.739475	2.07869	0.739475	1.33932	0.947045	23.2434		0	0	0	Brazil	0	nao		5	2.22563	75.1742	2.91625	5	2.12562	76.8761	0	0	1.62483	2.72875	1.94438	2.15298	2.03721	0.20865	0.0818874		0	162	61	0
429	86	53.0411	15	sim	nao	4	3.68687	78.1428	4.51437	2.20722	4	3.9325	83.2055	4.58313	2.75502	2.6329	1.60917	0.122164	0.724042	25.9107		0	0	1	Brazil	0	sim	nao	5	2.86375	75.723	3.67625	5	2.96312	77.7723	0	0	0.494607	3.71125	1.06349	1.20333	0.754212	0.139842	0.317584		1	162	68	0
430	127	42.5836	1	nao	sim	2	2.05687	66.9038	3.0325	29.0573	2	2.31312	62.846	3.61437	7.55107	2.48858	6.32315	5.06726	2.71359	34.6746		1	1	0	Brazil	0																				1	162	91	1
431	86	42.4411	11	nao		5	2.91062	65.1693	4.41313	0.331246	5	3.37	73.0228	4.615	0.0383161	0.262768	0.268642	0.224451	0.00415812	18.8268		0	0	0	Brazil	0																				0	174	57	0
432	40	66.5562	11	sim	nao	5	3.56625	87.5959	4.07125	2.16011										29.0487				1	Brazil	0																				0	153	68
434	80	53.1479	0	nao		5	2.32312	48.5755	3.65625	0.0241793	5	2.26062	50.4745	3.65	0.158053	0.35277	0.0848064	0.194718	0.189477	30.8365		1	1	0	Brazil	0	nao		4	0.74625	38.1958	1.545	3	0.66	30.7782	1	1	1.64948	1.58625	6.84959	3.71076	0.784426	3.14281	2.06954		1	167	86	1
435	80	70.8904	4	sim	nao	5	2.24062	67.5396	2.91687	0.0151503	5	2.31312	74.2874	2.94062	0.255941	2.25156	0.694721	1.99568	1.10094	27.0051		0	0	1	Brazil	1																				0	161	70	0
436	80	78.0795	0	nao		4	3.22	60.3208	5.04437	1.389	5	3.46	58.8686	5.225	0.604109	3.08005	0.509319	2.47617	1.81792	23.1481		1	0	0	Brazil	1																				1	180	75	0
437	50	46.7233	23	nao		5	3.59312	76.7864	4.52437	2.74837	5	3.48187	79.5857	4.26813	0.0505288	0.906955	0.311321	0.856432	0.421185	26.4915		0	0	0	Brazil	0	sim	nao	5	2.70438	81.9508	3.2825	5	2.69313	84.2589	0	0	0.962423	3.19375	0.290961	2.06455	0.263404	1.77364	1.27364		1	166	73	0
438	57	76.4904	0	nao		5	1.58562	58.5642	2.36687	3.69792	5	1.86312	78.5507	2.34063	1.58265	2.16756	1.62334	0.585008	0.384894	27.5312		0	0	0	Brazil	0	nao		0	1.02375	67.7139	1.48937						7.05627								0	156	67	0
439	36	54.5616	16	nao		5	2.95375	64.3957	4.195	0.242716	5	3.01625	68.0485	4.245	0.641003	0.381979	1.13339	0.25902	0.531328	25.1808	nao	1	0	0	Brazil	0	nao		5	2.66437	67.4739	3.89687	4	2.93875	73.3427	0	0	1.91964	4.0025	0.309507	3.46659	1.41633	3.15725	1.45011		1	176	78	0
440	68	71.0658	4	nao		5	2.84312	65.9084	3.81	1.01641	5	2.83562	75.5663	3.645	1.72857	2.18399	1.85483	0.455506	0.232801	26.6097		0	0	0	Brazil	1																				1	169	76	0
443	63	58.5644	11	sim	nao	5	2.38687	74.5316	3.10625	0.199471	5	2.63937	82.3679	3.13125	0.581642	3.23709	0.169568	2.65569	2.16912	27.2932		0	0	1	Brazil	0	nao		3	2.0825	74.7085	2.70687	5	2.31375	78.7492	0	0	0.0980238	2.93313	0.877826	0.210421	0.864081	0.667414	0.462213		0	159	69	0
444	40	64.6904	5	nao		5	2.62125	63.7774	3.65437	3.15259	5	2.745	69.5267	3.77187	0.291635	0.258068	0.742031	0.0335666	0.342211	29.7608		1	0	0	Brazil	0																				1	167	83	0
445	63	66.1781	16	nao		4	2.77813	80.7301	3.395	2.03351	5	2.65625	74.3137	3.43562	0.858304	1.19123	0.206116	0.332947	0.696592	30.1194		0	0	0	Brazil	0	nao		5	2.16562	78.4824	2.74	5	2.16812	77.0889	0	0	1.5161	2.8125	2.41323	3.06125	2.44574	0.648257	0.435391		1	167	84	0
446	57	46.137	7	nao		4	3.0575	71.7302	4.08437	2.25351	5	3.25563	77.4112	4.06375	0.633331	0.0679103	0.710442	0.565426	0.454335	22.4914		0	0	0	Brazil	0	nao		4	2.40937	78.9474	3.02937	5	2.51875	78.6341	0	0	0.160652	3.12437	1.71767	2.22781	0.625128	0.510241	1.13334		1	170	65	0
447	288	50.4082	6	nao		5	2.15562	84.2041	2.50875	2.16415	5	2.26875	89.475	2.52375	1.23067	2.15563	1.25433	0.92509	0.637407	33.7604	nao	0	0	0	Brazil	0	nao		2	2.14937	84.042	2.53375						5.33973								0	152	78	0
448	288	54.4712	4	nao		5	1.71812	85.6386	2.00625	1.24444	5	1.71	78.0599	2.125	2.2962	4.39693	0.942113	2.10179	2.44343	28		0	0	0	Brazil	0																				0	150	63	0
449	244	46.611	3	nao		5	2.69	83.9477	3.2025	2.75752	5	2.635	86.0233	3.05187	0.521317	1.45725	0.508655	0.935972	0.670788	26.9531		0	0	0	Brazil	0	sim	nao	5	2.3275	85.8064	2.70687	3	2.46438	86.3557	0	0	1.80228	2.7575	0.0929813	3.79334	1.11457	3.70042	1.89457		1	160	69	0
450	59	51.5699	2	nao		5	2.63	74.7424	3.36812	0.223417	5	2.68562	77.5212	3.35312	0.989141	0.0987999	0.995458	0.890346	0.634039	26.5754		0	0	0	Brazil	0	nao		5	2.35063	73.1854	3.1175	5	2.49563	76.5382	0	0	0.469363	3.165	1.95121	1.88419	1.89618	0.0670276	0.00848491		0	149	59	0
452	18	42	5	nao																				0	Brazil	0	nao		4	1.67062	76.5683	2.17	5	1.73375	77.0984	0	0	1.74212	2.21937	2.05363	0.691611	1.67231	1.36211	0.693503
453	30	59.6521	19	sim	sim	4	1.83812	61.7987	2.78375	2.71839	5	2.34875	67.932	3.295	2.69634	2.21688	4.24112	0.479613	1.43203	26.5643		1	0	1	Brazil	0	sim	sim	5	1.70187	69.8205	2.37437	5	1.88063	67.6028	1	0	1.03118	2.67562	1.99775	3.09787	1.97628	1.10047	0.793332		0	154	63	0
455	30	70.3808	22	nao		5	2.28625	87.3031	2.59312	0.204808	4	2.58	83.5628	3.07062	3.38567	4.89126	3.72239	1.50684	0.827278	24.093		0	0	0	Brazil	1																				1	168	68	0
456	15	44.6712	11	nao		5	3.04437	88.725	3.43125	1.09025	2	3.2425	83.2745	3.81						33.6327		0	0	0	Brazil	0	nao		3	2.81938	86.5005	3.21125	5	2.91062	87.5541	0	0	3.71455	3.32	1.58629	2.11122	1.69738	0.525025	0.292691		1	175	103	0
457	79	52.8384	3	nao		5	2.66437	88.334	3.01625	2.27787	2	3.57437	70.0858	3.94	18.147	0.111365		18.0374		29.3333	nao	0	0	0	Brazil	0																				0	150	66	0
458	79	49.8219	3	nao		5	2.4725	79.3103	3.01187	1.90346	5	2.48062	76.6068	3.07687	1.10034	0.12482	1.49506	0.975525	0.968922	30.3302		0	0	0	Brazil	1																				0	153	71	0
459	79	44.2493	11	nao		5	3.33938	76.0245	4.39	0.171345	5	3.51375	81.9892	4.28562	0.185864	0.289875	0.185864	0.104012	0.0735478	23.1834		0	0	0	Brazil	0																				0	170	67	0
460	31	70.4274	8	nao		5	2.095	73.4927	2.67125	1.57246	4	2.21625	79.3111	2.71937	5.07885	2.95179	3.5826	2.12864	0.446288	31.4815		0	0	0	Brazil	0	nao		3	1.9	76.555	2.45625	5	2.05	80.039	0	0	0.27944	2.55312	0.155465	0.19429	0.730767	0.0388208	0.379352		1	180	102	0
461	79	50.611	5	nao		5	2.21875	73.9737	2.80437	1.09579	5	2.24812	85.6633	2.61188	0.30377	0.989791	0.339223	0.686037	0.46003	26.3146		0	0	0	Brazil	0																				0	151	60	0
462	79	67.7945	4	nao		5	2.55125	65.7115	3.39	0.274299	5	2.3175	80.5212	2.84125	1.70949	0.382421	1.1921	1.32711	0.572549	28.3447		0	0	0	Brazil	0																				1	168	80	0
463	79	56.4822	6			5	3.09562	81.2234	3.63937	0.0242914	5	3.19375	87.9821	3.61562	2.3265	1.41156	2.62698	0.915095	0.8596	23.5078		0	0		Brazil	0																				1	165	64	0
464	79	59.1836	4	nao		5	3.23375	68.4845	4.265	1.62457	4	3.25312	86.1185	3.75937	2.22215	3.70841	2.02712	1.48687	1.1893	26.1752		0	0	0	Brazil	0																				1	167	73	0
465	79	48.0027	22	nao		5	3.06625	77.1384	3.76875	0.0234574	5	2.94313	78.7195	3.56687	1.03593	1.04376	0.797441	0.00783363	0.17418	24.0346		0	0	0	Brazil	0	nao		5	2.68187	83.45	3.18937	5	2.78	83.7507	0	0	0.208158	3.30937	1.23559	1.15394	1.1986	0.0816632	0.0315779		0	158	60	0
467	30	63.8932	12	sim	nao	4	1.3675	63.0729	2.02813	2.91339	5	1.52125	63.4681	2.22563	1.56596	0.612722	1.20155	0.953289	0.416376	26.2227		1	1	1	Brazil	0	sim	sim	5	1.35062	74.7234	1.805	5	1.52188	76.6205	0	0	3.61589	1.9575	1.30239	3.78674	1.59824	2.48497	1.54797		0	155	63	1
468	63	65.3781	4	nao		5	1.7875	73.1084	2.34	3.62221	5	1.84	80.5031	2.28	1.42574	1.01603	1.40952	0.409736	0.278262	18.4676		0	0	0	Brazil	0																				0	149	41	0
469	116	56.6904	12	nao		4	1.77062	84.0902	2.09063	5.97059	5	1.71	97.9592	1.74563	0.994312	2.12486	0.994312	1.13067	0.799498	39.407		0	0	0	Brazil	0																				0	146	84	0
470	40	85.0384	4	nao		5	0.9	77.5027	1.16125	2.63614	5	0.99875	76.5692	1.24312	2.9751	2.65982	0.786466	0.315405	1.3248	29.0861		0	0	0	Brazil	0																				0	146	62	0
471	68	40.3315	12	nao		5	2.47937	78.3218	3.0525	0.918038	5	2.45	79.8859	2.97812	0.187582	0.597788	0.178298	0.41021	0.296625	41.381		0	0	0	Brazil	0	nao		5	2.07437	80.4606	2.55938	5	2.06	82.3588	0	0	1.27187	2.48312	0.176913	0.972044	0.0890437	0.795139	0.624379		0	157	102	0
473	68	52.7562	1	nao		4	2.66062	90.7869	2.93062	0.150966	5	2.65562	88.7242	2.99312	1.64305	2.12841	1.90038	0.485449	0.161276	44.4444		0	0	0	Brazil	1																				0	165	121	0
474	102	60.1425	4	nao		5	2.24	86.216	2.58875	0.445257	5	2.37125	81.4338	2.8625	1.02424	0.0372857	0.744976	0.986957	0.500412	27.1816		0	0	0	Brazil	0	nao		5	2.20312	81.6161	2.65125	5	2.18375	81.4642	0	0	0.770961	2.64437	1.6681	2.36628	1.72547	0.698321	0.453207		0	157	67	0
475	102	46.6411	9	nao		4	3.7575	90.1485	4.16812	0.799714	5	3.74062	93.1808	4.01437	0.143259	0.177444	0.143259	0.0341901	0.024176	19.6752		0	0	0	Brazil	0	nao		5	3.24375	82.1332	3.885	5	3.47375	84.855	0	0	0.125243	4.08437	1.15367	0.089112	1.2664	1.06456	0.832472		1	161	51	0
477	31	45.326	3	nao		5	2.74437	61.4814	4.04625	0.0764968	5	2.935	61.3295	4.27437	1.01381	2.73204	0.550115	1.71847	1.54297	25.9107		1	0	0	Brazil	0																				1	162	68	1
478	20	44.2192	7	nao		3	2.13125	76.9231	2.63063	0.641292	5	2.17687	84.2933	2.55375	0.532501	1.45626	2.64438	0.923798	0.840289	31.2295	nao	0	0	0	Brazil	0	nao		3	1.67875	81.2954	2.05875	3	1.82	82.0975	0	0	1.61754	2.20937	2.20685	2.24478	2.00842	0.0379392	0.167174		0	156	76	0
479	102	40.3096	15	sim	nao	5	4.96	84.291	5.7275	0.046316	4	5.03187	87.2832	5.69125	2.35364	1.66169	2.35255	0.692091	0.488608	37.3233		0	0	1	Brazil	0	nao																			1	174	113	0
480	20	50.263	6	nao		5	2.18062	79.9313	2.72812	3.26497	5	2.22312	82.6441	2.68125	2.54211		2.31179			24.4561		0	0	0	Brazil	0																				0	154	58	0
481	20	40.7699	3	nao		4	4.1625	79.646	5.03625	0.670078	5	3.80937	84.0574	4.47312	0.087825	0.20913	0.24743	0.121308	0.0270839	21.7993		0	0	0	Brazil	0	nao		5	3.58437	83.3576	4.2475														1	170	63	0
482	102	48.2603	20	nao		4	2.00875	77.5954	2.51813	4.13661	5	3.04937	84.3972	3.56125	0.601895	1.21322	0.211283	0.611356	0.708489	32.0399		0	0	0	Brazil	0	nao		5	2.97	83.0479	3.5425	5	2.9525	81.6877	0	0	0.613952	3.5625	1.32054	0.0898638	0.861187	1.23068	0.545409		0	159	81	0
483	20	52.4685	8	nao		5	2.28938	81.4724	2.73438	2.39976	5	2.24375	88.6858	2.53	0.63166	0.454476	0.63166	0.177184	0.125288	29.6749		0	0	0	Brazil	0	nao		5	2.20625	87.182	2.53062	5	2.32812	88.2074	0	0		2.62812	1.4719	1.67101	1.30679	0.199131	0.257573		1	148	65	0
484	78	59.3069	5	nao		5	1.79812	65.8051	2.56375	4.13389	4	1.9525	67.4293	2.68812	4.63418	0.363084	3.00539	4.27146	1.86851	22.7694		1	0	0	Brazil	0	nao		5	1.67687	71.6805	2.2325	5	1.77437	73.9515	0	0	1.03692	2.3275	0.350827	0.199536	0.0189872	0.151298	0.127671		0	154	54	0
485	78	58.2055	3	nao		5	2.20687	71.0892	2.93187	0.803448	5	2.64562	75.711	3.3225	0.533189	2.72422	0.869917	2.1912	1.31135	37.1135		0	0	0	Brazil	1																				1	169	106	0
486	78	40.8466	6	nao		5	1.9525	79.4709	2.31312	1.44761	5	2.01437	85.7637	2.33437	1.04251	0.528513	0.68485	0.514012	0.110545	30.8185		0	0	0	Brazil	1																				0	156	75	0
487	78	50.2384	5	nao		4	2.7175	60.2717	4.07125	0.413701	5	2.8025	61.8397	4.11188	2.01776	1.00051	1.38925	1.01735	0.274894	21.3578		1	0	0	Brazil	0	nao		5	2.04187	63.4862	3.11625	5	2.20563	64.4684	1	1	1.79523	3.33	0.129292	1.37577	0.800798	1.24649	0.406597		1	169	61	1
488	78	45.3699	7	nao		5	2.51437	67.1171	3.21312	0.802275	2	2.55375	61.058	3.46312	4.53665	0.748078	1.88804	3.78921	0.80613	35.4367	nao	1	0	0	Brazil	0	nao		5	2.12437	76.0233	2.74062	5	2.005	80.5625	0	0	1.02326	2.42625	1.76192	2.55824	1.11992	0.796499	1.01719		0	162	93	1
489	78	49.8658	3	nao		5	3.28875	76.0405	4.14937	0.792574	5	3.29688	81.0541	3.97375	1.67103	2.20546	0.0222471	0.53453	1.54377	27.2173		0	0	0	Brazil	0	nao		5	2.57437	87.9564	2.91188	5	2.5875	88.9557	0	0	0	2.90625	1.70683	2.1149	2.3341	0.408145	0.155034		1	166	75	0
490	31	52.0932	3	nao		5	2.68313	74.3505	3.34187	0.637631	5	2.70937	80.4715	3.35187	1.45877	0.0652779	1.70805	1.3935	1.16162	22.8329		0	0	0	Brazil	0																				0	158	57	0
492	80	57.8438	2	nao		4	3.48875	75.7087	4.39375	0.11073	4	3.7075	75.5861	4.67188	2.44731	1.95781	1.25017	0.489608	0.500435	26.6728		0	0	0	Brazil	0																				1	162	70	0
493	163	69.9808	1	nao		5	2.55312	70.7972	3.43812	0.167303	5	2.6775	72.5856	3.49312	2.92259	1.61939	2.68146	1.30351	0.751157	23.2434		0	0	0	Brazil	0	nao		5	2.04125	68.7869	2.76125	4	2.2175	70.6491	0	0	0.659269	2.97937	3.06405	1.16545	2.65977	1.89894	1.05681		1	162	61	0
494	163	42.3945	0	sim	nao	5	2.74563	81.0367	3.3	3.35902	5	2.82062	86.5057	3.245	0.872802	1.13718	0.863246	0.264391	0.193711	25.2994		0	0	1	Brazil	0	nao		3	2.65625	85.7893	3.07812	4	2.36125	84.368	0	0	2.78158	2.785	2.63798	3.96365	2.66771	1.32637	0.916843		0	154	60	0
498	37	70.7616	8	nao		4	1.43562	74.049	1.85625	6.18765	5	1.5425	83.6327	1.84062	1.11089	1.30116	1.33302	0.190277	0.0225272	29.4321		0	0	0	Brazil	0																				0	152	68	0
499	37	65.7041	4	nao		3	3.32938	78.5577	4.03562	1.02583	5	3.10125	86.5817	3.56062	1.42069	0.788141	1.11336	0.632588	0.229976	26.5731		0	0	0	Brazil	0																				1	168	75	0
500	37	58.2274		nao		3	2.63188	81.2621	3.19	1.14522	5	2.64	81.1216	3.20937	0.79205	1.93449	1.62969	1.14253	0.215557	39.1259		0	0	0	Brazil	0	nao		5	2.52312	79.1724	3.06125	0	2.5125	80.6419	0	0	1.22317	3.00688	0.727136	2.01597	0.471901	1.28893	1.09188		0	155	94	0
501	245	46.0658	0	nao		5	3.70875	82.993	4.46875	0.277451	0	4.14187	87.3008	4.74437						31.5721		0	0	0	Brazil	0	nao		0	3.75	86.8558	4.3175														1	166	87	0
502	245	80.5973	0	nao		2	1.6075	86.193	1.74125	10.8197										22.2556				0	Brazil	1																				0	139	43
503	245	58.1288	17	nao		4	2.77187	79.2672	3.49625	3.33821	5	3.1325	85.6459	3.6375	0.024171	0.467113	1.02798	0.44294	0.396604	31.3469		0	0	0	Brazil	0																				1	175	96	0
504	245	60.7014	0	nao		5	3.07	72.2991	4.02938	2.35275	5	3.32938	71.8215	4.37187	0.0667664	0.599865	0.609136	0.533103	0.00655155	28.7268		0	0	0	Brazil	0	nao		5	2.74937	77.9274	3.52187	5	2.9825	78.7719	0	0	0.453194	3.77625	0.140205	1.13519	0.0585393	0.994997	0.761307		1	171	84	0
505	245	44.274	16	nao		5	2.19687	85.5023	2.56938	3.16537	5	2.20687	92.6285	2.3825	1.74641	1.86668	1.74641	0.120289	0.085057	25.4375		0	0	0	Brazil	0	nao		5	2.18625	84.6359	2.5825	5	2.34875	82.9032	0	0	0.377492	2.82562	1.96111	1.82971	1.83788	0.131424	0.00578207		0	151	58	0
506	245	57	4	nao																				0	Brazil	0
507	245	47.3644	8	nao		5	3.65125	81.433	4.43563	0.309548	5	3.64188	78.6158	4.50437	2.23863	0.86687	1.84878	1.3719	0.694362	18.9069	nao	0	0	0	Brazil	1																				1	169	54	0
508	245	46.1507	11	nao		5	2.40125	79.4622	2.94375	2.50574	5	2.37812	80.0379	2.895	0.627474	0.335299	0.183424	0.29218	0.107396	31.6337		0	0	0	Brazil	1																				0	155	76	0
509	245	84.8822	4	nao		0	0.748125	92.9348	0.805	13.4687										24.5603				0	Brazil	1																				0	151	56
510	245	58.1041	3	nao		5	1.895	80.2116	2.32938	1.28269	5	1.8525	81.6754	2.20812	4.4414	2.15559	2.54685	2.28691	0.276736	18.7962	nao	0	0	0	Brazil	1																				0	153	44	0
511	86	41.063	2	nao		5	2.40188	82.2912	2.8925	0.122334	5	2.30562	81.0057	2.84625	0.796342	1.19848	0.843463	0.402165	0.251053	24.9896		0	0	0	Brazil	0																				0	147	54	0
512	127	42.2904	6	nao		5	3.96687	83.3596	4.69312	0.852622	5	4.09937	85.4036	4.78062	0.936069	1.82359	1.24029	0.887598	0.4125	33.3866		0	0	0	Brazil	0	nao		5	3.53	82.4165	4.22937	5	3.47	82.6929	0	0	0.39819	4.18187	0.189828	0.948795	0.264695	0.75897	0.483738		0	166	92	0
513	127	61.1123	12	nao		5	2.135	83.3781	2.54312	2.99915	5	2.24812	83.8462	2.66188	1.80282	1.87234	1.83315	0.0695295	0.0277135	27.268		0	0	0	Brazil	0	nao		4	1.74	78.8222	2.1675	3	1.84312	80.1795	0	0	0.737852	2.28187	0.366224	2.01857	0.759387	1.65241	0.890441		0	152	63	0
514	127	59.4082	2	nao		5	2.68062	68.8222	3.60125	1.3004	5	2.97563	72.7203	3.8875	0.651018	0.911818	0.788785	0.260805	0.0870014	28.089		0	0	0	Brazil	0	nao		5	2.40812	76.4939	3.1325	5	2.54312	77.9353	0	0	0.523939	3.24812	1.22952	1.17398	1.17988	0.0555423	0.00417043		1	177	88	0
515	288	51.7041	6	nao		4	4.69812	81.6621	5.54625	1.23786	5	4.40875	85.472	5.0775	0.550478	1.10115	0.866969	0.550692	0.165595	24.4418		0	0	0	Brazil	0	nao		0	1.65937	69.3574	2.3925														1	174	74	0
516	274	50.3699	8	sim	nao	5	2.18375	71.5251	2.96625	3.71558	5	2.28125	72.1629	3.04187	0.153948	0.0969289	0.0145277	0.0570253	0.0582655	33.7604		0	0	1	Brazil	0	nao		5	1.78375	72.9364	2.34812	5	1.90312	75.6334	0	0	1.40661	2.4125	0.422781	2.21708	0.220166	1.79438	1.41207		0	152	78	0
517	245	63.8658	11	nao		4	2.05625	76.9051	2.5225	4.6881	5	2.0475	84.6074	2.41313	2.58482	1.32903	2.38372	1.25601	0.745892	26.3961		0	0	0	Brazil	0	nao		4	1.18187	58.2384	2.01562	5	1.515	76.2264	0	0	4.31562	2.14313	6.88269	6.68975	5.41705	0.193382	0.901566		0	139	51	0
518	116	41.3342	15	nao		5	2.5675	78.4269	3.17125	0.433333	5	2.75375	82.5712	3.30813	2.42622	1.14871	1.85422	1.27769	0.498924	25.8478		0	0	0	Brazil	0	nao		3	2.40375	83.1747	2.72375	0	2.4325	80.3302	0	0	0	3.0275	0.439201	0.657096	0.80745	0.217899	0.106323		0	161	67	0
519	80	52.2411	11	nao		4	2.2175	82.2248	2.57	1.79367	5	2.22875	86.1977	2.58562	0.0855117	1.07894	0.41141	0.99344	0.472031	23.7253		0	0	0	Brazil	0	nao		5	1.90625	85.2193	2.22187	5	2.04688	85.3754	0	0	1.22382	2.3975	0.629527	2.19258	0.759831	1.56316	1.01319		0	155	57	0
520	40	42.8712	16	nao		5	2.87063	76.7675	3.63562	1.04085	5	3.0225	81.4004	3.60687	2.79153	3.46026	2.76072	0.669053	0.494889	26.2188		0	0	0	Brazil	0																				1	168	74	0
521	116	54	28	nao																				0	Brazil	0	nao		2	2.81813	77.0638	3.64437						10.2622
522	80	82	0	sim	sim																			1	Brazil	1
523	80	58.4931	0	nao		5	1.83875	74.8791	2.36125	1.09395	5	1.89937	73.9956	2.44313	2.36315	3.94631	2.69129	1.58389	0.887911	26.9127	sim	0	0	0	Brazil	0																				0	153	63	0
524	288	47.2137	3	nao		2	2.88375	83.8147	3.36625	8.99244	2	3.2	77.8352	3.71125	5.98313	8.75542	7.41948	2.77957	0.94773	31.2386		0	0	0	Brazil	0	sim	sim	3	2.55562	86.2658	2.93313	4	2.59625	86.7042	0	0	0.317127	2.94875	2.20339	2.95424	1.85242	0.751102	0.779323		0	157	77	0
525	274	63.0301	0	nao		5	1.8675	54.9972	2.98687	2.01087	5	1.73687	54.8993	2.77437	1.76794	0.382702	1.56222	1.38529	0.834075	18.2222		1	0	0	Brazil	0	nao		5	1.425	59.1286	2.36188	5	1.29937	54.7249	1	1	1.70433	2.31	2.42328	3.09326	2.35346	0.670234	0.523314		0	150	41	1
527	274	41.0411	6	nao		5	2.78875	84.5556	3.29375	0.0805481	5	2.86187	77.1135	3.5525	0.16691	0.66715	0.361693	0.500243	0.215995	24.4561		0	0	0	Brazil	0	nao		5	2.40812	79.8384	2.91188	5	2.50812	81.7645	0	0	0.732278	3.01125	0.694945	0.51284	0.72282	0.182107	0.14848		0	154	58	0
528	274	78.7671	0	nao		5	2.60187	71.8378	3.34312	0.82438	5	2.71812	74.4819	3.40375	0.32773	0.440363	0.168995	0.112633	0.191894	27.4348		0	0	0	Brazil	1																				1	162	72	0
529	274	58.2986	8	nao		5	2.28813	78.9179	2.81938	0.251248	5	2.4525	79.4171	2.97187	0.878394	1.88075	0.492448	1.00243	0.981722	32.0459		0	0	0	Brazil	0	nao		5	2.1275	80.0376	2.63875	5	2.03062	81.5922	0	0	1.47226	2.46687	1.05552	0.590076	1.01041	0.465455	0.297234		0	154	76	0
530	274	72.2137	0	nao		2	2.44438	64.0203	3.43687	4.60738	3	2.50563	60.6689	3.69812	0.720611	2.02158	4.18333	1.30107	1.52924	19.3337		1	0	0	Brazil	0	nao																			1	164	52	1
531	288	48.9808	4	nao		5	2.46812	67.2056	3.44937	2.1065	5	2.78625	77.2483	3.57312	0.085821	2.4856	0.384463	2.3998	1.48581	28.959		0	0	0	Brazil	0	nao		5	2.31813	75.7867	3.045	3	2.49312	78.2617	0	0	0.436754	3.18562	0.865388	3.72975	1.06227	2.86483	1.88657		0	162	76	0
532	151	59.8411	2	sim	sim	5	1.33062	68.5006	1.81313	0.833621	5	1.53312	78.647	1.90625	0.0453531	1.22116	0.863038	1.1758	0.253238	24.864		0	0	1	Brazil	0	sim	sim	5	1.07687	76.7825	1.40062	5	1.1575	74.7076	0	0	2.76666	1.42312	17.0971	1.34377	7.98889	15.7715	4.70133		0	146	53	0
533	288	45.0137	2	nao		5	3.08875	85.6202	3.60687	1.39825	5	3.18625	86.8484	3.66875	1.54658	1.33007	1.54658	0.216532	0.153111	24.8358		0	0	0	Brazil	0	nao		5	2.58562	79.5118	3.22625	5	2.6475	84.3825	0	0	0.785138	3.10812	1.42275	1.89464	1.40732	0.471961	0.344641		0	158	62	0
534	15	72.2466	1	nao		5	2.20125	69.4949	2.98625	0.594459	4	2.6225	73.7823	3.36375	3.54318	1.5159	3.23886	2.02783	1.21863	28.1337		0	0	0	Brazil	0	nao		5	2.19	76.5902	2.85375	5	2.27125	76.2324	0	0	0.809903	2.97937	1.16654	0.390237	0.670663	0.776325	0.198286		1	152	65	0
535	15	60.6411	4	nao		4	1.705	76.5432	2.12125	2.97818	5	1.74	80.2305	2.1525	3.40146	1.48865	3.16975	1.9133	1.18899	28.7641		0	0	0	Brazil	0																				0	142	58	0
536	151	45.1123	1	nao		5	2.98875	87.8076	3.40375	2.1084	5	2.96187	79.3935	3.41313	1.8725	0.524175	0.142576	1.34839	0.269833	19.8141		0	0	0	Brazil	1																				0	162	52	0
537	151	68.4411	0	nao		5	1.39562	59.9463	2.06125	1.86824	5	1.4625	77.0497	1.85687	2.51184	2.49079	3.21301	0.021058	0.510899	33.3276		0	0	0	Brazil	0	nao		5	1.8125	76.2556	2.32562	1	1.865	75.7745	0	0	0.190284	2.42125	0.740048	0.571019	0.60491	0.169029	0.0239642		0	152	77	0
538	288	56.9315	5	nao		5	3.57687	74.5668	4.6575	2.03089	5	3.70625	81.022	4.4775	1.23771	0.214963	1.27478	1.02276	0.74941	24.9199		0	0	0	Brazil	0	nao		0	3.3675	83.354	4.01375						2.56722								1	159	63	0
539	288	49.9178	2	nao		5	1.81562	75.1228	2.3375	1.33596	5	2.04688	70.2488	2.605	2.48487	2.52735	1.82147	0.0424961	0.499239	29.1545		0	0	0	Brazil	0	nao		5	1.63375	78.8299	2.07	5	1.66188	78.8553	0	0	2.07972	2.105	0.843798	2.51717	0.802333	1.67355	1.21269		0	147	63	0
540	288	49.3562	1	nao		5	2.32063	72.562	3.07375	2.54682	5	2.37188	75.9608	3.02375	1.95143	2.19493	0.439833	0.243544	1.2411	20.9566		0	0	0	Brazil	0	nao		5	1.8325	74.3408	2.44313	5	1.84938	76.0864	0	0	0.690749	2.3825	1.02559	0.311345	0.0463847	0.714252	0.187362		0	156	51	0
541	288	48.4712	2	nao		0	3.29875	96.4547	3.42	7.05478										36.1323				0	Brazil	1																				1	163	96
542	288	44.7753	6	nao		5	2.55687	85.3893	2.99437	3.38517	5	2.59562	86.1082	3.01312	2.17342	0.856476	2.1441	1.31707	0.910572	21.2279	nao	0	0	0	Brazil	0	nao		0	1.26375	75.6453	1.67062														0	155	51	0
543	288	43.126	9	sim	sim	4	2.78	75.0211	3.61375	2.8444	5	2.93937	81.7629	3.58375	1.90622	1.82754	1.88695	0.0786913	0.0420177	26.986	nao	0	0	1	Brazil	0	nao		4	2.72875	81.6685	3.3275	5	2.87875	84.9032	0	0	2.28077	3.3875	1.22266	1.83503	0.655335	0.612433	0.834215		0	154	64	0
544	151	77.7151	0	nao		0	1.74375	98.3087	1.77375	1.46003										20.1197	nao			0	Brazil	1																				0	141	40
545	151	58.9973	7	nao		5	2.56687	77.4175	3.17313	0.111512	5	2.52437	83.6059	2.99875	0.205213	0.615408	0.651442	0.410194	0.0254789	22.9398		0	0	0	Brazil	0	nao		4	2.365	84.8431	2.77062	3	2.45187	86.2387	0	0	0.143705	2.835	3.3577	5.66135	3.3839	2.30584	1.61195		0	152	53	0
547	151	53.8274	3	nao		5	2.42	83.1258	2.84437	0.76545	5	2.4075	88.3081	2.71187	0.586001	0.275893	0.638433	0.310111	0.256361	23.3091		0	0	0	Brazil	0	nao		4	2.0875	81.7826	2.51937	5	2.07125	83.6869	0	0	2.95486	2.4525	1.29745	1.1183	1.36454	0.179163	0.174137		0	155	56	0
549	151	54.3288	0	nao		5	2.97	78.6755	3.635	0.659593	5	2.89875	90.5859	3.2	1.79014	2.19858	1.79014	0.408517	0.288865	23.7118		0	0	0	Brazil	0	nao		5	2.63375	82.5951	3.16437	5	2.69937	85.221	0	0	1.3963	3.16687	1.78013	1.60612	1.82343	0.174035	0.153671		1	163	63	0
550	151	53.0247	0	nao		5	2.11812	68.1891	2.89	1.84348	5	2.23187	77.1441	2.76625	3.69933	3.48988	2.63639	0.209581	0.603792	22.3674	nao	0	0	0	Brazil	0	nao		4	1.91	79.3766	2.37687	4	1.87687	77.2774	0	0	1.35152	2.39875	3.75455	1.47512	3.70569	2.28006	1.57768		0	151	51	0
551	50	75.3836	16	nao		1	1.54562	91.221	1.69437	1.66254	0	1.76312	93.5655	1.87375	0.399828	2.26661	0.283601	1.86687	1.40225	28.4444		0	0	0	Brazil	1																				0	150	64	0
554	31	65.9671	0	sim	nao	4	1.62563	82.1282	1.97438	1.67604	5	1.43062	75.7195	1.86437	0.728854	2.1323	1.21936	1.40355	0.645625	31.1634		0	0	1	Brazil	0	nao		5	1.24125	73.994	1.60438	5	1.3025	75.1533	0	0	0.386703	1.70562	2.35918	0.613395	1.89052	1.74591	0.903111		0	152	72	0
555	31	56.211	16	nao		5	3.84687	69.7134	5.17875	0.0512255	5	4.14937	84.8651	4.88875	0.271681	0.513097	0.271723	0.241414	0.170684	30.4053		0	0	0	Brazil	0																				1	173	91	0
556	31	56.3397	12	nao		5	2.0375	75.046	2.61312	3.60751	4	2.61562	79.1864	3.17313	3.27168	5.07576	3.43817	1.80559	1.15897	34.6746		0	0	0	Brazil	0																				0	162	91	0
558	50	52.663	15	nao		5	1.80125	56.0373	3.05062	2.02786	5	2.0225	64.1682	3.07812	0.520711	0.990193	0.707037	0.46949	0.200234	20.9644		1	1	0	Brazil	0																				0	159	53	1
559	50	48.1315	16	sim	nao	5	3.35375	63.4129	4.7325	0.940052	5	3.56187	70.6196	4.77312	0.236972	0.535546	0.101923	0.298575	0.30662	26.0146		0	0	1	Brazil	0	sim	nao	4	2.89062	69.8324	4.05062	5	3.0075	72.7658	0	0	0.867213	4.0325	1.36024	0.827719	1.16019	0.532553	0.235095		1	186	90	0
560	18	47.7342	1	nao		5	1.85562	97.7609	1.89812	5.26466	4	1.77187	90.8072	1.94375	5.87388	3.31855	5.60201	2.55782	1.61615	37.5743		0	0	0	Brazil	0	nao		0	1.47062	94.9556	1.54875														0	145	79	0
561	18	66.6137	1	nao		2	1.315	74.3726	1.7025	19.7635	5	1.57937	64.0558	2.13125	2.44333	1.55594	0.0829957	0.887551	1.04153	31.7864		1	0	0	Brazil	0	nao		5	1.30437	81.8752	1.59312	5	1.38875	82.5409	0	0		1.6825	2.67641	0.993441		1.68319			0	143	65	1
562	288	48.1233	8	nao		5	2.92875	82.0235	3.52688	2.18864	5	3.00625	82.5043	3.62	0.60905	1.14109	1.23146	0.532063	0.0639098	28.959		0	0	0	Brazil	0	nao		5	2.05125	77.2963	2.61937	5	1.92875	78.7044	0	0	0.67812	2.38812	0.597635	2.68507	0.148205	2.0876	1.79387		1	162	76	0
564	117	41.1452	4	nao		5	3.72937	78.7723	4.58562	1.19543	5	3.84687	84.3151	4.505	1.5472	1.38046	1.07744	0.16675	0.214282	35.0112		0	0	0	Brazil	0																				1	174	106	0
565	63	47.7068	2	nao		4	3.28688	76.0521	4.03062		5	3.41062	83.072	4.06125	0.248008	0.103741	0.677907	0.144262	0.405998	28.3531		0	0	0	Brazil	0																				1	156	69	0
566	277	45.7205	12	nao		5	3.33125	79.5285	4.04125	1.5813	4	3.28937	82.8688	3.85187	2.93207	0.797159	1.58952	2.13517	0.560323	26.4236		0	0	0	Brazil	0																				1	174	80	0
567	277	45.9918	13	nao		5	2.44687	70.4137	3.265	1.47713	5	2.53625	67.905	3.45125	0.260795	0.12208	0.617335	0.138712	0.350195	24.3418		1	0	0	Brazil	0																				0	157	60	1
568	125	51.5699	3	nao		5	2.4825	62.4626	3.77187	0.234725	5	2.35625	59.8318	3.7525	0.960357	2.92913	1.16367	1.96905	1.24859	17.7154		1	1	0	Brazil	0	sim	sim	5	1.2525	48.8423	2.51187	5	1.2925	47.1931	1	1	0.671753	2.67812	1.50032	0.205459	1.99138	1.29489	1.26286		1	168	50	1
569	277	50.5589	7	nao		5	2.10938	77.0196	2.665	1.40684	5	2.18812	86.2953	2.535	0.489708	1.65512	0.472273	1.16546	0.836429	30.3302		0	0	0	Brazil	0	nao		5	2.01062	81.299	2.47187	3	2.04312	80.2012	0	0	0.827234	2.54375	1.29551	1.77406	1.19136	0.47861	0.412078		0	153	71	0
570	277	42.1123	8	nao		4	2.88	72.8077	3.76187	1.05335	5	2.99125	78.9508	3.74125	0.856672	1.34233	1.78227	0.485685	0.31112	23.8054	nao	0	0	0	Brazil	0	nao		4	2.755	78.6721	3.46312	5	2.7975	78.485	0	0	3.18388	3.52812	0.273304	0.26907	0.464994	0.00423405	0.138537		0	152	55	0
571	277	40.5973	4	nao		5	2.28125	84.7458	2.68687	0.495172	5	2.12937	87.561	2.43187	1.33918	0.270327	1.33918	1.06888	0.755815	23.6304		0	0	0	Brazil	0																				0	144	49	0
573	195	49.3096	4	nao		5	2.96812	61.4519	4.51375	2.7041	4	3.08812	57.8843	4.69688	1.36328	3.77613	0.18844	2.41347	2.53698	27.4406		1	1	0	Brazil	0																				1	176	85	1
574	195	68.3863	1	nao		5	1.87437	79.8668	2.34687	2.94107	5	1.82562	78.311	2.3275	1.39756	1.88889		0.491395		19.433		0	0	0	Brazil	0	nao		5	1.60687	73.2687	2.19313	5	1.63687	72.8917	0	0		2.24563	2.40172	0.297612		2.10419			1	162	51	0
575	195	51.7753	4	nao		4	2.73937	72.1007	3.47312	4.70704	4	2.61562	64.8938	3.45375	0.871542	4.71405	3.55488	3.8433	0.820338	37.4656		1	0	0	Brazil	0	nao		5	2.36437	82.0964	2.84625	3	2.5825	79.1874	0	0	2.1117	3.07	3.4852	3.66941	2.52015	0.184319	0.813016		1	165	102	1
576	212	41.2685	13	nao		5	3.22312	68.4951	4.06375	0.0761672	5	3.37937	78.7045	4.05437	0.475053	1.81463	1.20929	1.33963	0.428085	27.0538		0	0	0	Brazil	0	nao		5	2.89188	81.3181	3.50563	5	2.94875	81.4572	0	0	0.214641	3.535	1.03299	0.783666	0.602647	0.249334	0.128009		1	162	71	0
577	141	41.7562	1	nao		3	3.80437	63.9929	5.35687	3.22333	5	3.57125	72.9199	4.78437	0.135488	1.29882	1.4464	1.16334	0.10437	28.6048	nao	0	0	0	Brazil	0	nao		5	3.49687	81.882	4.20563	3	3.57	81.6583	0	0	0.0525645	4.3325	2.76206	2.35346	2.61815	0.408732	0.187225		1	163	76	0
578	122	43.5836	2	sim	sim	5	2.28875	77.766	2.88375	2.60649	5	2.18687	76.9349	2.72375	0.687425	0.303779	0.194973	0.38365	0.0769336	22.806		0	0	1	Brazil	0	sim	sim	5	1.88563	80.3034	2.34625	5	1.81125	78.75	0	0	0.986309	2.29875	1.49519	0.21994	1.73201	1.27527	1.06922		0	151	52	0
579	122	40.8438	8	nao		5	2.41937	76.4869	3.01187	2.00904	5	2.41875	83.73	2.86687	0.0152978	1.27208	0.681547	1.25678	0.417593	29.5159		0	0	0	Brazil	0	nao		5	1.9	79.7		2	1.91	78.8	0	0		2.42							0	154	70	0
580	122	83.7726	0	nao		0	0.514375	60.6038	0.84875	34.6907										21.2874				0	Brazil	0	nao																			0	147	46
581	90	54.589	0	nao		4	1.55437	74.8645	2.06625	7.78528	3	1.65125	80.2795	2.01125	6.1663	9.26839	6.96271	3.11097	1.63565	21.7865		0	0	0	Brazil	0																				0	153	51	0
582	83	46.0329	8	nao		5	3.09125	88.0071	3.5125	1.7966	5	3.01125	88.5825	3.375	0.469579		0.0261946			22.4996		0	0	0	Brazil	0																				1	166	62	0
583	90	55.7479	0	nao		4	3.39125	69.1298	4.35063	1.77947	5	2.92812	72.9865	3.72375	1.75089	2.06734	1.08832	0.316501	0.692343	32.831		0	0	0	Brazil	0	nao		1	2.93062	96.0664	3.03562						0								1	159	83	0
584	90		4	sim	nao																			1	Brazil	0	sim	nao	5	1.81375	76.6913	2.34312	5	2.00563	77.7751	0	0	0.663235	2.64375	7.68595	6.02854	7.74018	1.66125	1.21315
585	90	88	0	nao																				0	Brazil	1
586	90	59.9452	3	nao		5	2.38625	75.769	3.08375	1.40394	5	2.435	78.9143	2.98812	1.15517	1.72689	0.133235	0.571777	1.1269	21.7865		0	0	0	Brazil	0																				0	153	51	0
587	117	43.5562	22	nao		4	5.535	80.8619	6.70687	2.20166	5	5.55562	83.5825	6.5275	0.984186	1.52775	0.926817	0.543604	0.424955	24.9337		0	0	0	Brazil	0																				1	178	79	0
588	210	43.6603	4	nao		5	2.33187	73.7643	2.97062	2.40569	5	2.27437	80.2249	2.7175	2.23272	2.11018	2.56648	0.122564	0.322741	33.3333		0	0	0	Brazil	0	nao		5	1.80312	85.4815	2.1025	5	1.78	85.2695	0	0	0.368805	2.0825	2.30216	0.0993848	1.24167	2.2028	0.80772		0	150	75	0
589	51	41.5397	8	nao		5	2.0275	67.5833	2.88063	1.55101	5	2.32625	74.3954	3.0625	0.981992	2.17986	0.361691	1.198	1.28569	22.9591		0	0	0	Brazil	0	nao		5	1.9475	70.434	2.69875	5	2.05312	72.8866	0	0	0.906447	2.75625	0.820567	2.1858	1.06623	1.36536	0.791745		0	163	61	0
590	210	45.3534	4	sim	nao	5	2.20187	66.409	3.08687	0.272541	5	2.3525	74.0945	3.01125	0.854214	1.2891	0.945572	0.434908	0.242927	24.1672	nao	0	0	1	Brazil	0	sim	sim	3	1.29937	68.5234	1.85	5	1.37437	70.9584	0	0	0.239288	1.9075	0.595748	2.65349	0.69849	2.0579	1.38253		0	164	65	0
591	446	50.8685	4	nao		5	2.11	75.1726	2.66875	1.43864	5	2.14313	77.7199	2.67687	0.321267	1.66919	1.3164	1.34796	0.249494	26.4024		0	0	0	Brazil	0	nao		5	1.73312	78.7337	2.15875	4	1.02625	71.6092	0	0	0.823657	1.38687	6.31403	3.62166	4.33526	2.69545	0.504986		0	152	61	0
593	141	48.9644	1	nao		5	2.1	78.3399	2.61	1.05767	5	2.16062	78.6039	2.68812	0.338443	1.00942	0.29655	0.670992	0.504079	30.7574		0	0	0	Brazil	0	nao		5	1.89187	81.5244	2.26562	1	1.83625	79.8153	0	0	1.21983	2.24875	0.656158	1.95198	0.989514	1.29591	0.680634		0	153	72	0
594	319	83.2137	2	nao		1	0.83125	54.1311	1.53562	15.0977										14.1994				0	Brazil	1																				1	157	35
595	446	48.0192	6	nao		5	3.08125	77.6133	3.79312	0.0116501	5	3.00875	84.4413	3.50437	0.986691	0.442033	0.189422	0.544668	0.178628	23.3355	nao	0	0	0	Brazil	0																				1	163	62	0
596	446	61.1699	3	nao		5	2.70375	74.1388	3.57375	2.49168	5	2.6925	70.9954	3.59687	1.55512	0.11499	2.34828	1.44014	1.5792	24.539		0	0	0	Brazil	0	nao		5	2.11	76.8495	2.72375	5	2.13375	79.101	0	0	1.64138	2.6825	0.0327751	0.290562	0.313717	0.257793	0.0163796		1	164	66	0
597	319	50.9808	5	nao		5	2.72937	64.9561	3.96375	0.593406	5	2.87375	71.9337	3.90562	0.0221287	0.602318		0.580191		23.1473		0	0	0	Brazil	0	nao		5	2.20563	67.7091	3.21875	5	2.39625	73.14	0	0	2.04757	3.22625	1.14225	1.07785	0.965429	0.0643999	0.0794967		1	161	60	0
598	319	71.2384	0	nao		5	1.60562	75.3815	2.10437	0.802565	5	1.70437	74.7533	2.2375	0.72084	0.939673	0.336572	0.218841	0.426463	23.6304		0	0	0	Brazil	0	nao		5	1.27437	71.2937	1.70687	5	1.31875	72.9599	0	0	1.38572	1.78437	1.13374	1.01257	1.40071	0.121176	0.274471		0	144	49	0
599	446	44.9397	8	nao		5	2.71062	80.8689	3.22438	0.0960087	5	2.69812	90.6742	2.97563	1.0172	0.229686	1.0172	0.78753	0.556872	31.6443		0	0	0	Brazil	0	nao		3	2.4375	83.4582	2.9	4	2.46438	86.4693	0	0	2.48107	2.81562	1.96528	3.54794	2.26453	1.58322	0.907875		0	159	80	0
600	446	50.7534	7	nao		5	4.05937	83.8281	4.83187	0.532489	5	3.95625	86.2163	4.55937	1.19462	2.66317	1.14325	1.46879	1.07491	22.5306		0	0	0	Brazil	0	nao		5	3.48563	85.2492	4.04562	5	3.3925	85.6827	0	0	0.394359	3.94313	0.0558307	0.588657	0.0897222	0.53283	0.3528		1	175	69	0
603	319	43.137	4	nao		4	2.57312	91.0035	2.8275	4.64947	5	2.84063	82.6815	3.43375	1.12805	0.421316	1.22027	0.706753	0.564956	24.2382		0	0	0	Brazil	0	nao		5	2.48125	81.4526	3.0325	5	2.58187	81.1751	0	0	1.15335	3.17687	2.02957	1.87313	1.11466	0.15647	0.536378		1	152	56	0
604	319	76.5973	5	nao		4	1.74125	76.3916	2.2125	4.08993	5	2.12812	68.1273	2.75187		0.270486	0.888831		0.437245	25.8022		1	0	0	Brazil	0																				0	146	55	0
605	319	50.8027	13	nao		5	1.70187	93.606	1.81813	0.243495	5	2.0325	84.2924	2.41125	1.35075	0.58953	1.35075	0.761249	0.53828	21.0828		0	0	0	Brazil	1																				0	154	50	0
606	319	46.0082	4	nao		5	2.43313	86.9944	2.79688	0.0158064	5	2.68187	82.8378	3.20187	1.95131	0.148465	1.54887	1.80287	0.990248	35.0589	nao	0	0	0	Brazil	0	nao		2	2.02187	81.3018	2.47125						14.8615								0	152	81	0
607	90	74.537	0	nao		4	1.1675	72.4312	1.50563	2.6311	2	1.51562	64.5978	2.13687						24.7325		1	0	0	Brazil	0	nao		1	0.2525	81.7814	0.30875														0	145	52	0
608	90	65.7014	15	nao		5	1.52562	66.1518	2.13437	1.12702	4	1.66625	63.5064	2.45625	4.30443	2.07221	5.08871	2.23322	2.13411	21.6206		1	0	0	Brazil	0	nao		5	1.2525	67.7027	1.79812	5	1.21812	66.587	1	1	2.14577	1.8175	1.88496	1.17058	0.967048	0.714458	0.143934		0	149	48	1
610	90	55.1205	0	nao		5	3.07625	73.1678	3.88437	1.10073	4	3.23062	72.223	4.035	2.57532	0.618282	1.09269	1.95719	0.335473	24.4418		0	0	0	Brazil	1																				1	174	74	0
611	80	41.8932	3	nao		4	2.27937	77.8608	2.88562	5.32376	5	2.22375	79.0491	2.71375	0.0471438	3.29454	0.621556	3.24742	1.89028	24.064		0	0	0	Brazil	0	nao		5	1.99125	83.7319	2.37687	4	1.9725	81.3193	0	0	1.38943	2.4175	2.39006	3.79608	2.68239	1.40666	0.787898		0	147	52	0
612	210	43.063	5	nao		5	2.96812	80.437	3.67937	2.63047	5	3.09625	81.9791	3.73812	0.658322	1.64611	2.63742	0.987843	0.701121	21.9671		0	0	0	Brazil	0	nao		4	3.20562	82.0246	3.89562	5	2.93875	80.7072	0	0	2.44666	3.615	1.54599	0.679984	1.19588	0.86605	0.364803		1	168	62	0
613	210	48.5863	5	sim	nao	5	2.17125	63.8134	3.2125	1.30508	5	2.62188	74.4058	3.46062	1.17609	2.15623	2.73366	0.980273	0.408419	25.0762		0	0	1	Brazil	0																				1	161	65	0
614	210	52.7315	4	nao		5	3.61375	75.6311	4.60625	0.549003	5	3.69	79.8701	4.53437	0.943711	0.396338	1.05062	0.547389	0.462654	27.7767		0	0	0	Brazil	1																				1	161	72	0
615	210	42.1534	9	nao		4	1.9825	73.6647	2.625	6.99686	5	1.935	78.3996	2.46687	1.72177	2.15645	2.14605	0.434763	0.0073635	24.7967		0	0	0	Brazil	0																				0	142	50	0
616	117	47.5288	5	sim	sim	5	2.71812	75.9253	3.56312	3.02783	5	2.7325	76.4871	3.41812	1.89298	1.47075	1.38393	0.422281	0.0614038	21.1073		0	0	1	Brazil	0																				0	170	61	0
617	117	63.1288	4	nao		5	1.765	81.7603	2.09625	1.57751	5	1.66375	90.2679	1.84312	0.529491	1.15151	0.529491	0.622038	0.439847	21.7865		0	0	0	Brazil	0																				0	153	51	0
618	117	67.6493	4	nao		5	0.873125	46.8949	1.61937		4	1.62125	55.6056	2.56687	4.82795	2.29931	3.47512	2.53004	0.831756	33.305		1	1	0	Brazil	0	nao		5	0.91875	53.5129	1.6975	5	1.02375	56.7764	1	1	2.3019	1.71187	2.24083	3.04274	1.1976	0.802179	1.30495		1	168	94	1
619	117	46.5041	11	sim	nao	5	2.01875	87.2266	2.31312	0.55625	5	2.00937	88.6897	2.26562	0.705736	3.12471	0.705736	2.41924	1.71066	26.4855		0	0	1	Brazil	0																				0	153	62	0
620	50	55.8164	14	nao		5	1.91312	72.0914	2.53813	0.964202	5	2.0225	73.7634	2.62437	0.258363	0.879489	0.236151	0.621136	0.454908	27.3399		0	0	0	Brazil	0	nao		5	1.65125	72.9834	2.23187	5	1.90062	77.0459	0	0	2.1918	2.45375	0.251255	2.36411	0	2.11292	1.67168		0	153	64	0
622	37	41.6082	11	nao		5	2.9825	84.2365	3.48438	1.1766	5	2.0175	81.0241	2.45438	2.91647	2.99754	2.86591	0.0811108	0.0931242	25.5588		0	0	0	Brazil	0																				1	157	63	0
623	31	41.5699	11	nao		5	3.22875	78.702	4.0275	0.352013	5	3.2225	77.4058	4.01187	1.42612	0.855425	0.442008	0.570727	0.292335	19.7232	nao	0	0	0	Brazil	0	nao		5	2.93687	80.4348	3.63187	5	3.02062	83.1699	0	0	0	3.62937	1.30172	0.705783	0	0.595966	0.499061		0	170	57	0
624	117	46.7151	5	nao		5	2.91875	82.538	3.53625	3.69327	5	3.29125	85.487	3.82	4.13513	8.80051	3.72849	4.67388	3.59236	21.9076		0	0	0	Brazil	0																				0	157	54	0
625	87	58.4164	4	nao		4	1.58812	89.8197	1.76812	4.22153	4	1.66188	88.6925	1.87375	6.35879	8.30566	6.79792	1.95203	1.06915	29.2601		0	0	0	Brazil	0	nao		5	1.475	83.2158	1.75875	5	1.44375	85.8098	0	0	3.29126	1.67687	0	0.707573	0.237595	0.70757	0.332328		0	142	59	0
627	87	54.9753	7	nao		4	3.5175	85.2469	4.12625	0.591536	5	3.43562	83.9621	4.09188	1.93788	0.958347	1.93788	0.979626	0.692701	19.1953		0	0	0	Brazil	0																				1	163	51	0
628	117	65.9397	4	nao		5	2.25125	73.9934	2.85	0.357556	5	2.19062	75.6529	2.7525	1.123	4.71126	2.51663	3.58921	1.55276	28.9341	nao	0	0	0	Brazil	1																				0	161	75	0
629	147	59.7479	1	nao		5	2.81875	72.6716	3.66437	1.95637	5	2.84875	77.438	3.55687	1.15055	0.42011	1.19031	0.73046	0.544621	27.3982		0	0	0	Brazil	0	nao		4	1.77	70.4478	2.465	4	1.79	73.9478	0	0	3.13374	2.38562	4.38589	2.79469	2.20118	1.59217	0.419806		1	173	82	0
630	147	48.1397	5	nao		5	2.7825	83.1683	3.28937	0.458285	5	2.7675	83.0458	3.26937	0.894145	0.0958811	0.897827	0.798266	0.567061	30.3593		0	0	0	Brazil	0	nao		3	2.4275	81.1364	2.92562	4	2.11188	83.6593	0	0	5.47609	2.49875	2.24084	3.82569	2.8508	1.58553	0.689722		0	154	72	0
631	102	47.4986	8	nao		5	4.29063	76.8155	5.47187	0.404987	4	4.44875	77.5719	5.59562	1.44014	2.88904	2.1651	1.44921	0.512063	30.6939		0	0	0	Brazil	0	nao		3	3.98125	78.2459	4.96375	3	3.91937	77.21	0	0	2.63	4.92312	2.54358	2.91151	2.22481	0.368068	0.485729		1	175	94	0
632	36	63.5342	4	nao		5	1.98187	75.2135	2.58	0.0856982	5	2.165	75.6662	2.85125	0.589387	1.75666	0.857665	1.16733	0.635736	28.0404		0	0	0	Brazil	0	nao																			0	158	70	0
633	147	52.2685	0	nao		4	3.185	78.9099	3.98625	3.18552	5	3.38188	78.2389	4.15125	1.63409	1.35894	1.4737	0.275185	0.0811574	29.7527	nao	0	0	0	Brazil	0	nao		5	3.21312	80.5547	3.97187	5	3.32375	81.5769	0	0	0.368142	4.06	0.162884	0.507079	0.524434	0.344196	0.0122628		1	171	87	0
634	277	46.9589	6	sim	sim	5	2.20187	69.255	3.17937	2.8792	5	2.33938	75.6773	3.09125	3.11218	1.56625	3.11218	1.5463	1.0934	19.3698		0	0	1	Brazil	0	sim	sim	5	1.06562	50.0587	2.03375	5	1.07187	49.1123	1	1	2.88253	2.08562	2.34673	1.24783	2.2605	1.09905	0.716163		1	176	60	0
635	277	75.5918	4	nao		4	2.04938	76.4514	2.5675	5.08197	5	2.125	82.5644	2.51312	1.38717	0.731675	0.0351803	0.655527	0.492491	24.9989		0	0	0	Brazil	0																				0	151	57	0
636	277	43.4055	11	nao		5	2.95875	80.0203	3.5075	1.25849	5	3.04937	88.1641	3.44562	0.835446	0.334123	1.21603	0.50133	0.623612	22.6003		0	0	0	Brazil	0	nao		5	2.6725	89.0648	2.99937	5	2.7375	87.1989	0	0	0.384134	3.12687	1.16384	0.291191	1.1829	0.87267	0.630542		0	156	55	0
637	277	51.4384	11	nao		5	3.84062	79.5366	4.69875	1.85818	4	4.19187	78.7761	5.12063	2.03884	1.96686	1.73861	0.0719934	0.161417	31.5537		0	0	0	Brazil	0	nao		4	3.67188	78.965	4.64187	4	3.7475	82.2948	0	0	2.19475	4.55188	1.83843	1.79135	1.82923	0.0470852	0.026793		1	167	88	0
638	277	46.3397	7	nao		5	3.4975	78.1673	4.32	2.5092	5	3.56187	89.34	3.98687	1.67117	2.32045	1.67117	0.649408	0.459205	22.5827		0	0	0	Brazil	0	nao		5	2.84375	82.219	3.455	3	2.96187	84.429	0	0	1.49953	3.50812	0.925648	2.73778	1.64399	1.81236	0.773595		0	163	60	0
639	277	69.0795	8	nao		5	2.96375	79.5371	3.59375	1.81853	3	2.7875	80.724	3.39125	4.44871	2.97866	4.61581	1.47103	1.15843	30.4867		0	0	0	Brazil	0																				1	163	81	0
640	277	59.789	4	nao		5	2.44812	71.9508	3.09187	0.502052	5	2.36875	76.4884	2.94187	1.39793	0.44919	1.08995	0.948764	0.453095	27.268		0	0	0	Brazil	0	nao		5	2.1	80.3059	2.52375	5	2.18313	77.8298	0	0	2.78557	2.65625	0.935719	0.671211	0.651864	0.264518	0.0136848		1	152	63	0
641	288	55.8301	1	nao		5	3.12687	74.8616	3.98875	0.0110829	2	3.21312	77.9294	3.99375	3.81982	5.88838	4.38091	2.07089	1.06732	25.2826		0	0	0	Brazil	0																				1	164	68	0
642	117	70.9096	6	nao		5	2.55062	81.0204	3.03062	0.350846	5	2.595	84.5621	3.0475	0.520357	0.341434	2.11955	0.178928	1.25737	33.2265	nao	0	0	0	Brazil	0	nao		5	2.66875	81.8635	3.22375	5	2.64062	88.2046	0	0	0.329784	2.99062	0.563191	1.01136	0	0.448182	0.715139		0	159	84	0
643	117	51.4356	3	nao		5	3.5425	75.5935	4.64937	1.51798	5	3.59125	79.3318	4.475	0.38177	2.25034	0.605001	1.86864	1.16351	24.2123		0	0	0	Brazil	1																				1	176	75	0
644	117	49.4192	1	nao		5	2.77	87.537	3.16437	0.518642	5	2.72312	85.4314	3.15188	0.124894	0.178748	0.0982186	0.0538539	0.0569458	19.9219		0	0	0	Brazil	0																				1	160	51	0
645	117	48.337	8	nao		5	3.2375	87.1614	3.70438	0.936728	5	3.2575	87.4203	3.70562	2.71987	1.38366	2.61149	1.33647	0.868368	26.2985		0	0	0	Brazil	0	nao		3	2.67375	84.7129	3.13	4	2.66375	85.2741	0	0	5.18145	3.11125	2.53464	3.03349	2.70711	0.499037	0.230875		0	156	64	0
646	117	47.4329	15	nao		5	4.00562	78.7733	4.96312	0.518349	5	3.955	79.2089	4.90375	0.186115	1.02422	0.252795	0.838108	0.545495	27.1706		0	0	0	Brazil	0	nao		3	3.64437	80.8177	4.49563	4	3.52125	80.4398	0	0	3.13511	4.3725	1.82017	1.9725	1.80155	0.152351	0.120899		1	182	90	0
648	117	46.1342	11	nao		5	2.175	78.5021	2.73875	0.355901	5	2.295	85.0985	2.68375	1.20647	0.0192561	0.878186	1.18721	0.607347	25.9695		0	0	0	Brazil	0	nao		5	2.05375	82.5628	2.46625	4	1.98187	81.9803	0	0	2.09123	2.40687	3.7147	5.2978	3.6542	1.58466	1.16332		0	152	60	0
649	116	58.674	20	nao		5	2.50688	68.658	3.40062	1.47068	5	2.62	64.7313	3.57875	1.14476	1.75901	0.197861	0.614308	1.10392	27.0641		1	1	0	Brazil	0	nao		5	2.3875	74.1892	3.19687	5	2.28625	72.4356	0	0	0.680642	3.08875	1.65745	0.660303	0.200597	0.997205	0.325066		1	173	81	0
651	36	52.7507	16	nao		5	2.87188	80.7983	3.42812	0.517555										22.5466				0	Brazil	0	nao		4	2.66062	81.4114	3.20812	5	2.5575	81.8891	0	0	1.64443	3.07938	0.411558	1.99777	0.576409	1.58628	1.00512		0	159	57
652	36	55.0986	16	sim	nao	5	2.09562	64.3447	2.83375	3.76249	5	2.08875	79.7613	2.55125	1.3287	0.594919	0.0866645	0.733805	0.359387	22.0741		0	0	1	Brazil	0	sim	nao	5	1.8475	76.4417	2.365	5	1.9775	79.899	0	0	1.9705	2.4175	2.78582	0.651093	0	2.13492	0.46039		0	152	51	0
653	36	77.4027	4	sim	nao	5	1.53688	66.5494	2.12	1.53833	5	1.57062	66.01	2.25937	0.353791	0.112639	1.86289	0.241157	1.23763	38.5948		1	0	1	Brazil	1																				0	151	88	0
654	147	43.1699	4	nao		4	1.99562	63.4917	2.81562	0.0471019	4	2.11812	69.8043	2.94062	4.43115	5.88984	4.01853	1.4606	1.32479	34.7065		1	0	0	Brazil	0	sim	nao	5	1.6425	73.5105	2.10812	5	1.65188	70.1992	0	0	0	2.28375	1.5378	0.834269	1.22975	0.703577	0.279671		0	141	69	1
655	277	47.537	8	nao		5	2.5075	68.9584	3.43625	3.64108	5	2.4125	79.3259	2.99375	2.30386	1.21947	2.76943	1.08454	1.09617	26.0584		0	0	0	Brazil	0																				0	153	61	0
656	36	68.611		nao		5	2.43313	75.2416	3.13063	1.06674	5	2.63	76.3841	3.37	0.128474	1.15197	1.6048	1.0235	0.320223	24.064		0	0	0	Brazil	0	nao		5	1.9575	74.607	2.53562	4	2.0375	74.7706	0	0	0.419547	2.66937	3.84831	1.69012	3.7735	2.1589	1.47365		0	147	52	0
657	36	78.1836	0	nao		3	2.85125	78.3984	3.55062	4.09842	4	2.76688	79.195	3.48438	4.08672	4.63542	5.30314	0.549213	0.472737	26.6097		0	0	0	Brazil	1																				1	169	76	0
658	277	59.7178	5	nao		5	2.37063	84.7408	2.79062	0.876413	5	2.61562	88.3284	2.96125	0.449146	0.423671	0.449146	0.0254766	0.0180146	21.4536		0	0	0	Brazil	0	nao		5	4.06625	84.3074	4.80375	5	4.10125	87.0407	0	0	0.341221	4.71187	1.4019	1.72331	1.4019	0.321451	0.227301		0	163	57	0
659	26	71.0274	4	nao		3	1.67	64.7915	2.2	4.47641	5	1.7525	86.2504	2.03187	0.130618	1.09274	0.130618	0.962136	0.680333	27.0552		0	0	0	Brazil	0	nao		0	0.83875	54.4643	1.3175						0								0	155	65	0
660	26	69.1507	4	nao		5	2.95812	79.6533	3.60875	0.0735136	5	3.01	77.056	3.73563	0.306132	0.14698	0.0591807	0.159153	0.0620864	26.4721	nao	0	0	0	Brazil	0	nao		5	2.59437	78.7218	3.26312	5	2.69562	77.1142	0	0	1.16064	3.37625	0.126543	0.19701	0.380625	0.0704623	0.129837		1	176	82	0
661	36	70.0384	5	nao		5	2.82875	92.6889	3.05187	2.77586	5	3.0075	89.9776	3.3425	2.35232	3.04729	2.35232	0.695222	0.491596	24.2215		0	0	0	Brazil	0	nao		4	2.625	80.2446	3.23812	4	2.5775	80.7361	0	0	1.86681	3.15125	2.49343	3.76701	2.57026	1.27418	0.846637		1	170	70	0
662	277	44.3644	4	nao		5	3.07187	76.713	3.8275	0.602978	5	3.22687	75.3173	4.0275	1.12288	2.33892	1.40745	1.2162	0.658762	29.4107		0	0	0	Brazil	0	nao		3	2.81813	83.9352	3.325	5	2.725	84.0725	0	0	2.59886	3.1875	0.671285	0.963383	0.0832399	0.292113	0.622365		1	169	84	0
663	83	55.0986	4	nao		4	1.805	75.523	2.315	3.72265	5	2.39937	72.3793	3.12687	0.226998	0.184428	0.29743	0.042569	0.0799049	26.2227		0	0	0	Brazil	1																				1	155	63	0
664	277	53.7425	4	nao		3	2.02937	77.1442	2.59562	5.83272	5	2.07125	75.6794	2.65125	2.90028	2.40874	1.29528	0.491711	0.787456	17.9817	nao	0	0	0	Brazil	0	nao		3	1.92937	75.3846	2.49563	5	1.8975	76.5314	0	0	0.124069	2.41625	1.69561	1.07955	0.846392	0.616112	0.164875		0	151	41	0
665	277	78.2767	7	nao		5	1.31313	82.2309	1.59562	0.333145	5	1.47	80.4928	1.80562	2.76329	1.88886	2.11151	0.874657	0.157471	25.3333		0	0	0	Brazil	1																				0	150	57	0
666	80	40.9041	2	nao		5	3.025	92.3488	3.27562	0.0539892	5	3.0225	91.4696	3.30437	0.25457	0.19034	0.25457	0.0642344	0.0454206	23.1247		0	0	0	Brazil	0	nao		5	2.48375	83.8751	2.92812	5	2.3975	86.1442	0	0	0.957297	2.76375	0.991419	1.13345	0.949785	0.142039	0.129884		0	157	57	0
667	80	62.6548	8	nao		5	2.42438	71.2135	3.15875	1.35602	5	2.45812	74.8715	3.12	1.79946	0.632068	0.969812	1.16746	0.238828	31.9559		0	0	0	Brazil	0																				0	165	87	0
668	18	45.6219	8	nao		5	4.02875	74.823	5.26062	2.80152	3	4.1325	70.9366	5.395	2.82425	0.730971	1.49841	2.09349	0.542699	23.597		0	0	0	Brazil	1																				1	171	69	0
669	18	50.8192	4	sim	sim	5	2.4175	79.084	2.8975	1.63547	4	2.09812	81.7584	2.53187	4.91838	2.18164	4.81933	2.73821	1.86612	29.7211		0	0	1	Brazil	0																				1	162	78	0
671	80	58.2904	8	nao		5	1.45	73.2554	1.92812	0.922814	5	1.84625	78.6266	2.30562	1.31069	1.28016	0.0191674	0.030533	0.891651	41.5333		0	0	0	Brazil	0	nao		5	1.55	73.0486	2.07875	5	1.73687	75.929	0	0	1.46061	2.275	0.0193193	0.101849	1.07656	0.0825308	0.689232		0	162	109	0
672	80	61.074	12	nao		5	2.28125	72.7962	3.06813	1.39647	5	2.85687	77.3304	3.5775	1.04846	1.76992	1.48549	0.721537	0.201149	38.7004		0	0	0	Brazil	0	nao		5	2.76312	79.2862	3.47125	5	3.075	79.1633	0	0	0.293431	3.86437	1.72746	1.1592	1.79513	0.568314	0.449713		1	179	124	0
673	80	55.6384	4	nao		5	2.52312	71.9095	3.36437	2.20116	5	2.4075	75.205	3.06938	0.401486	0.92384	0.115284	0.522364	0.571738	17.3134		0	0	0	Brazil	1																				1	163	46	0
674	63	41.5507	5	nao		5	2.74187	79.9964	3.3725	0.157425	5	2.88437	81.7827	3.4525	1.86632	1.95728	1.5922	0.090978	0.258182	23.2446		0	0	0	Brazil	0																				0	151	53	0
675	58	72.5589	4	nao		3	1.92062	76.7291	2.48187	7.14589	3	2.09375	83.1885	2.51688	2.302	7.81838	2.77508	5.52135	3.57002	21.3599		0	0	0	Brazil	0	nao																			0	159	54	0
680	58	81	3	sim	nao																			1	Brazil	0	nao		0	0.47875	100	0.47875
681	63	65.8	4	nao		5	1.34938	83.3591	1.61875	2.1058	5	1.475	82.749	1.78	3.35025	3.65772	3.40713	0.30765	0.1773	31.2026		0	0	0	Brazil	0	nao		5	1.26312	73.9751	1.66937	3	1.4325	79.9442	0	0	3.08378	1.7725	7.20586	11.5821	7.84212	4.39455	2.6566		0	154	74	0
682	36	79.6877	4	nao		4	2.9775	68.3011	4.01937	2.97504	5	3.2225	77.5922	3.9975	1.39701	1.91823	2.06389	0.521286	0.103016	23.5294		0	0	0	Brazil	0	nao		4	2.78	73.8012	3.71438	5	2.95875	76.8756	0	0	2.26052	3.80625	1.84963	0.344382	1.73956	1.5053	0.986563		1	170	68	0
686	18	58.2603	4	nao		3	2.58562	82.8726	3.11937	6.75414										28.441				0	Brazil	0																				0	158	71
687	18	62.6247	3	sim		5	2.65875	79.0559	3.20438	0.832383	5	2.83	77.881	3.44875	0.0486664	0.706245	0.256757	0.65758	0.317837	26.1224		0	0	1	Brazil	0	sim	nao																		1	175	80	0
688	18	51.474	2	nao		4	2.08125	75.3053	2.69125	4.57729	5	2.13188	80.1269	2.645	1.23995	1.6781	1.41759	0.438192	0.184229	21.7778		0	0	0	Brazil	1																				0	150	49	0
689	18	50.6575	4	sim	nao	5	3.22438	83.5195	3.76312	0.329597	4	3.15188	84.6994	3.66937	3.05749	1.2733	2.47549	1.78454	0.850209	29.0174		0	0	1	Brazil	0	nao		5	2.99812	83.1369	3.58125	5	3.09812	84.3171	0	0	0.259624	3.64875	0.168587	0.157088	0.388653	0.0115031	0.163741		1	165	79	0
690	18	48.4301	0	nao		5	3.00062	76.0133	3.79625	1.9832	5	2.63562	85.6244	3.07812	0.114956	0.336159	0.114956	0.221198	0.156406	21.7784		0	0	0	Brazil	0	nao		5	2.4025	77.2974	3.06625	5	2.42438	79.131	0	0	2.21039	3.02437	0.0288563	0.200806	0.117001	0.17195	0.0592534		1	156	53	0
691	50	42.6		sim	nao	5	2.8775	76.9256	3.59625	1.42749	5	2.80125	80.5825	3.41	1.3476	1.99996	0.952464	0.652447	0.740755	29.0943		0	0	1	Brazil	0	sim	nao	5	2.4675	81.0012	3.03125	5	2.37625	81.9044	0	0	0.541512	2.88937	0.873633	1.3898	0.830806	0.5162	0.395295		0	154	69	0
692	50	50.9863	11	nao		5	3.92812	74.0894	5.1475	0.707538	4	4.20937	71.2774	5.46937	1.91899	1.41029	0.673856	0.508773	0.520767	35.1852		0	0	0	Brazil	0	nao		5	3.61187	80.3197	4.475	5	3.6125	79.7461	0	0	0.435877	4.52312	0.883509	0.318795	0.785997	0.564721	0.330361		1	180	114	0
694	16	52.737	4	nao		5	1.84187	78.9869	2.29187	2.25286	2	1.89312	61.1549	2.5275	6.85552	0.351037	1.39497	6.50527	0.738197	34.626		1	0	0	Brazil	0	nao		5	1.63125	77.1733	2.0475	4	1.6575	79.8555	0	0	2.03625	2.04875	4.23233	3.97482	4.22087	0.257739	0.174138		0	152	80	1
696	36	49.5397	10	nao		5	2.39062	81.0038	2.95125	1.77402	5	1.22125	70.6435	1.70687	0.153555	0.800633	1.04331	0.647083	0.171606	23.833		0	0	0	Brazil	0	nao		5	2.02375	77.949	2.54375	5	2.15625	81.5603	0	0	0.357055	2.6225	0.0334416	1.32401	0.270146	1.29058	0.745215		0	156	58	0
697	36	53.6493	19	nao		5	4.0475	76.2241	5.10063	0.243021	5	3.96562	89.0152	4.455	0.119145	0.480831	0.119145	0.361688	0.255757	26.1493	nao	0	0	0	Brazil	0	nao		4	3.55625	76.3656	4.57625	5	3.62187	78.8972	0	0	0.193414	4.5375	0.463609	0.036614	0.469063	0.426996	0.305792		1	176	81	0
698	36	55.5178	12	nao		4	3.28125	60.6096	5.03062	5.39929	5	3.40937	69.6413	4.4625	0.990871	1.59932	0.0792739	0.608496	1.07484	24.281		1	0	0	Brazil	0	nao		5	2.73937	71.2567	3.69562	4	3.07875	76.1949	0	0	1.25472	3.90937	1.05785	2.63191	1.13958	1.57428	1.0554		1	171	71	0
699	36	52.8274	13	nao		5	4.44062	73.6651	5.70437	0.982961	5	4.465	76.8916	5.5725	0.527089	1.87545	0.861737	1.34843	0.716866	25.763		0	0	0	Brazil	0	nao		5	3.9275	79.7968	4.85625	5	3.98563	80.6399	0	0	0.897502	4.8975	0.214931	0.534257	0.298416	0.319323	0.166767		1	174	78	0
700	621	43.189	11	nao		5	3.28937	82.4534	3.86937	3.06905	5	3.18875	87.6783	3.61125	0.304446	0.222098	0.343492	0.0823461	0.0858364	29.4023		0	0	0	Brazil	0	nao		5	3.10375	87.9249	3.51375	4	3.02813	88.4124	0	0	1.03893	3.41	1.56555	2.70706	1.58576	1.14175	0.793044		1	167	82	0
701	621	40.0822	4	nao		5	3.41062	74.7944	4.46812	0.426596	4	3.64562	81.1378	4.46625	2.57385	2.95788	2.4154	0.384179	0.383731	24.677		0	0	0	Brazil	0	sim	nao	5	3.21687	75.6356	4.22312	5	3.38437	77.324	0	0	1.51247	4.3575	0.98626	0.379704	0.91872	0.606566	0.381142		1	166	68	0
702	83	52.863	3	sim	sim	5	0.921875	37.5032	1.99187	5.65316	5	1.11125	47.3124	2.03813	2.58662	0.318875	0.326009	2.26784	0.0050442	29.1749		1	1	1	Brazil	1																				0	156	71	1
703	621	54.7781	3	nao		5	2.60125	74.6413	3.2525	0.354164	2	3.00062	90.6533	3.15625	5.6513	11.464	2.29086	5.83161	6.49493	22.9481		0	0	0	Brazil	0																				0	167	64	0
704	621	75.211	3	sim	sim	0	1.225	65.816	1.72438	9.22788										37.8283	nao			1	Brazil	1																				0	137	71
705	621	60.0356	1	nao		5	2.73062	78.9911	3.4425	1.20408	5	2.84125	79.8244	3.50125	0.460898	1.74789	2.40046	1.28704	0.46153	24.8777		0	0	0	Brazil	0	nao		0	2.38875	91.1519	2.62063														1	154	59	0
706	621	43.2438	11	nao		5	2.64062	76.5676	3.235	3.07074	5	2.89437	87.3279	3.31437	1.35969	1.71541	1.35969	0.355767	0.251561	42.449		0	0	0	Brazil	0	nao		5	3.4	82.1752	4.1175	1	3.6975	85.2327	0	0	0.668603	4.30562	0.408667	0.311451	0.453078	0.0972174	0.100149		1	175	130	0
709	621	55.4931	11	nao		5	2.06437	84.0458	2.43812	1.79897	5	2.10625	66.3255	2.71312	3.24583	0.484255	0.0488882	2.76179	0.307843	23.9621		1	0	0	Brazil	0	nao		5	1.79875	79.9667	2.21438	5	1.855	81.7181	0	0	1.45172	2.23688	0.155926	0.598128	0.674948	0.442202	0.0543149		0	143	49	1
710	621	43.2027	11	nao		5	2.75187	75.0597	3.4125	0.611314	5	2.69438	89.6631	3.005	0.279982	1.94548	0.279982	1.66554	1.17772	29.0688		0	0	0	Brazil	0	nao		5	2.01813	76.6801	2.58562	2	2.1525	78.4332	0	0	0.239696	2.7175	6.34335	8.02791	6.83665	1.68886	0.844664		1	171	85	0
713	1	75.8849	13	nao		1	2.42875	70.9772	3.26562	2.75944										24.9108				0	Brazil	1																				1	164	67
714	446	41.3041	5	nao		5	2.43812	83.9466	2.90437	0.335551	5	2.56	86.2861	2.96687	3.35483	2.97896	3.35483	0.376056	0.265912	22.6003		0	0	0	Brazil	0	nao		3	2.23688	79.675	2.78813	5	2.2875	82.918	0	0	1.19889	2.7475	0.176437	0.484652	0	0.308218	0.342698		0	156	55	0
715	57	53.1699	9	nao		5	2.41375	80.2744	3.00375	2.05997	4	2.43062	82.1678	2.94687	3.74179	0.382859	3.50403	3.35917	2.20714	25.9695		0	0	0	Brazil	0																				0	152	60	0
716	264	50.7836	3	nao		5	3.52125	86.7971	4.05687	0.141756	5	3.62562	76.7328	4.59438	0.149814	0.317634	0.318149	0.167823	0.00036738	22.3081	nao	0	0	0	Brazil	0	nao		3	3.10625	77.6684	3.85062	5	3.06687	78.7135	0	0	0.506802	3.82312	0.284138	0.709644	0.942578	0.425514	0.16471		1	164	60	0
718	26	47.8521	4	nao		5	2.80125	73.8386	3.73438	4.10394	5	2.915	79.4549	3.61687	1.16596	0.151776	1.34452	1.01419	0.843401	20.3074		0	0	0	Brazil	0	nao		5	2.3275	69.6205	3.26375	5	2.46438	70.9173	0	0	0.0135399	3.39937	1.17979	2.3148	1.12697	1.13516	0.840028		1	169	58	0
719	26	45.9205	8	nao		4	2.60187	81.3404	3.16188	0.73057	5	2.66188	81.2321	3.24437	1.25176	0.432994	1.37543	0.818789	0.66642	24.677		0	0	0	Brazil	0	nao		3	2.44062	79.0806	3.00875	3	2.50062	82.6482	0	0	2.87759	3.00875	1.47591	5.22289	1.46928	3.74843	2.65523		0	166	68	0
721	36	44.6931	16	nao		5	2.83875	77.0092	3.59625		5	2.845	86.7048	3.28125	0.867282	1.52303	0.867282	0.655786	0.463707	19.313		0	0	0	Brazil	0	nao		5	2.54938	79.8239	3.17313	4	2.56938	79.7169	0	0	1.66279	3.20375	2.71105	1.07453	2.82814	1.63675	1.24018		0	156	47	0
722	319	45.1973	4	nao		4	2.62312	76.7978	3.2875	3.38618	5	2.76562	80.6011	3.36437	2.21073	3.80712	2.74513	1.59706	0.751324	27.2932		0	0	0	Brazil	0	nao		5	2.30625	80.9033	2.83375	5	2.45312	81.9244	0	0	2.08903	2.98937	0.921026	0.888305	0.832761	0.0327269	0.0392774		0	159	69	0
723	319	46.8877	4	nao		5	2.53125	78.8244	3.07562	0.27354	5	2.48875	82.8203	2.96312	1.00719	0.106628	0.659311	0.900567	0.390806	19.9792		0	0	0	Brazil	0	nao		4	2.19	83.6477	2.61812	5	2.02937	81.5829	0	0	4.54737	2.46	2.43985	1.94272	2.70979	0.497256	0.542543		0	155	48	0
724	141	53.0849	4	nao		5	3.28187	77.989	4.02938	0.960701	5	3.245	82.5962	3.85	0.15766	0.478281	0.460658	0.32062	0.0124659	35.3629		0	0	0	Brazil	0	nao		5	2.63063	83.2476	3.13687	5	2.78437	85.6072	0	0	1.71109	3.22312	1.15066	0.749952	1.09158	0.400721	0.241578		1	169	101	0
725	26	40.9452	13	nao		5	3.09437	82.352	3.74	1.977	5	3.17937	82.7828	3.80687	1.42967	1.8875	2.61301	0.457889	0.513144	23.4509		0	0	0	Brazil	0	nao		4	2.91188	80.7312	3.59938	5	2.96812	83.4036	0	0	1.97958	3.55875	0.836958	0.778522	1.20231	0.0584364	0.29967		0	174	71	0
726	36	47.5671	30	nao		5	4.15937	80.696	4.9425	0.0357765	5	4.43313	87.5031	5.045	0.534129	2.00182	0.580536	1.46777	1.00505	23.5479		0	0	0	Brazil	0	nao		5	4.26312	86.3746	4.92188	5	3.95625	82.2612	0	0	1.43308	4.80937	1.24216	0.526982		0.715208			1	182	78	0
727	16	46.7644	11	nao		5	2.61125	78.2397	3.23563	0.576001	4	2.65687	83.8627	3.05375	3.31211	4.46124	0.712709	1.14998	2.65104	24.4444		0	0	0	Brazil	0	nao		5	2.48937	79.2006	3.11063	5	2.57875	78.5605	0	0	0.599246	3.22812	1.68943	2.60049	1.56412	0.911262	0.732975		0	150	55	0
729	621	51.937	11	nao		5	2.66	82.4806	3.11875	1.18601	5	2.68438	88.2655	3.0325	1.12786	2.64998	1.20521	1.52235	1.02176	30.0433		0	0	0	Brazil	0	sim	sim	5	2.295	85.3755	2.6725	5	2.235	87.3473	0	0	1.57172	2.55813	0.0518322	0.755408	0.329012	0.703574	0.301511		0	158	75	0
730	264	44.9507	9	nao		5	1.80187	69.0539	2.4425	1.13079	5	1.77688	72.8414	2.35687	1.64955	1.33061	0.470338	0.318976	0.608323	28.1943		0	0	0	Brazil	0																				0	153	66	0
731	264	59.8301	8	nao		5	2.58187	74.0854	3.19313	0.458216	5	2.59938	84.7047	3.05875	3.45218	0.443438	3.43342	3.00897	2.1144	32.8892		0	0	0	Brazil	0	nao		5	2.415	76.6059	3.00125	4	2.3475	80.411	0	0	1.59335	2.82187	1.34483	5.17133	0.141092	3.82783	3.55705		1	154	78	0
732	264	61.7041	3	nao		3	2.06125	95.5112	2.15812	2.16228	5	2.07812	88.2197	2.34375	1.86281	1.50448	1.83366	0.358375	0.232796	31.1634		0	0	0	Brazil	0	nao		5	1.51937	74.754	1.9125	5	1.77062	82.9818	0	0	3.16579	2.04437	2.96038	1.94837	1.46335	1.01229	0.343013		1	152	72	0
733	16	51.5425	6	nao		5	2.56813	88.4988	2.90062	0.381931	5	2.73812	89.0809	3.07375	0.12952	2.98301	0.37482	2.85355	1.84437	23.0469		0	0	0	Brazil	0	nao		5	2.29	77.5122	2.94438	5	2.31375	84.9277	0	0	0.466839	2.66062	1.57463	0	0	1.57464	0		0	160	59	0
735	264	45.9808	2	nao		4	2.21812	71.4804	2.94812	3.47103	5	2.37625	75.302	3.04562	1.68645	3.93793	1.43649	2.25223	1.76928	26.4024	nao	0	0	0	Brazil	0	nao		5	1.93125	66.309	2.70687	3	2.14687	65.6913	1	0	3.61674	3.04312	5.3033	6.72819	5.19433	1.42744	1.08649		0	152	61	0
736	264	48.8932	12	nao		5	2.96062	75.0713	3.81437	1.27428	5	2.81375	72.2865	3.72625	2.28434	3.74028	2.49844	1.45657	0.878532	21.83		0	0	0	Brazil	0																				1	163	58	0
737	264	47.5589	0	nao		3	2.1875	64.1613	3.12188	4.77063	4	2.40188	70.7214	3.2	3.22078	3.54591	4.23894	0.325313	0.490413	26.986		0	0	0	Brazil	0	nao		4	1.84875	72.3758	2.42313	3	2.29938	78.1934	0	0	4.76998	2.83687	3.98675	4.0327	4.05434	0.0459919	0.0153123		0	154	64	0
738	127	60.6575	4	nao		5	2.51937	79.5069	3.0625	2.49654	5	2.54125	72.7631	3.2225	2.05405	0.716632	0.19226	1.33751	0.370787	27.6304	nao	0	0	0	Brazil	0	nao		5	2.17687	79.5569	2.7075	5	2.18812	79.6225	0	0	0.425676	2.71125	29.1242	31.3181	29.2284	2.29881	1.54855		0	151	63	0
740	127	55.2932	1	nao		4	3.67812	76.3492	4.655	2.61067	5	3.78375	86.461	4.37625	1.74821	1.91782	1.78963	0.169633	0.0906614	27.1809		0	0	0	Brazil	0	nao		5	3.3275	81.4565	4.085	5	3.25563	81.2763	0	0	2.15274	3.99687	0.243141	0.0679103	0.13281	0.175228	0.0458934		1	165	74	0
741	127	55.4712	1	nao		4	2.08437	72.8325	2.67188	2.86893	5	2.555	72.1115	3.255	0.274946	0.555683	0.613631	0.280742	0.0409709	28.9811		0	0	0	Brazil	0	nao		5	2.05687	77.9488	2.62	5	1.64687	76.0462	0	0	6.2621	2.1625	0.676653	0.215008	1.38264	0.461655	0.825651		0	163	77	0
742	127	40.9726	4	nao		5	3.73187	77.2845	4.81375	0.516	5	3.93875	73.768	5.19062	0.565087	0.46154	0.0170277	0.103545	0.314317	22.7204		0	0	0	Brazil	0	nao		5	3.53062	70.3312	4.84312	5	3.71562	73.2323	0	0	0.0182496	4.8975	0.75308	1.6972	0.908177	0.944181	0.557965		1	173	68	0
743	127	55.8192	0	nao		5	2.31687	74.1994	3.005	0.650075										41.66	nao			0	Brazil	0	nao		5	1.81313	77.0313	2.345	5	1.89062	77.0112	0	0	1.48544	2.44187	1.82338	3.27663	2.22436	1.45369	0.744345		0	158	104
745	26	62.4027	4	nao		5	2.06187	72.7132	2.725	0.831984	5	2.25187	76.0447	2.82938	2.38257	1.40727	2.04407	0.975458	0.450354	20.3428		0	0	0	Brazil	0	nao		5	1.905	77.8743	2.43187	5	1.92812	78.042	0	0	0.200186	2.44812	0.0536817	0.137657	0.361971	0.0839767	0.158615		0	152	47	0
746	26	43.3233	7	nao		5	2.83938	71.9854	3.79375	2.11641	5	3.0075	75.4468	3.92437	1.69414	0.088225	1.89444	1.60592	1.2772	16.9796		0	0	0	Brazil	0	nao		3	2.4975	74.6916	3.31625	5	2.72625	79.8901	0	0	0	3.38937	0.207515	1.01225	0.549771	0.80475	0.327033		1	175	52	0
747	63	63.1644	8	nao		5	2.4725	73.2321	3.22438	2.31244	5	2.49688	76.6059	3.12312	3.28822	2.65064	1.73321	0.637865	0.648876	27.6888		0	0	0	Brazil	0																				0	159	70	0
750	37	82.0384	0	nao		5	1.71062	83.4706	2.03062	2.00863	5	1.84812	82.0477	2.14562	1.38687	5.07819	2.77214	3.69262	1.63177	22.3478		0	0	0	Brazil	0	nao																			0	154	53	0
751	179	51.2603	0	nao		5	1.60187	71.6923	2.15687	0.18465	5	1.67125	64.0326	2.36687	1.52324	0.58417	0.675402	0.939109	0.0645073	19.8991		1	1	0	Brazil	1																				0	147	43	1
752	179	59.0493	0	nao		5	2.87687	71.8994	3.8175	1.28501	5	3.01562	76.8802	3.85875	0.611039	0.988757	1.11973	0.377729	0.0926185	26.6193		0	0	0	Brazil	0	nao		0	2.17937	86.2265															1	161	69	0
753	274	48.1534	8	nao		4	4.13312	68.9141	5.70375	1.92415	5	4.31812	67.2343	5.85187	1.57946	0.359118	0.523027	1.22038	0.115903	31.1705		1	0	0	Brazil	0	nao		4	3.38312	74.2932	4.4875	5	3.37875	77.1184	0	0	1.73462	4.35938	0.0908387	0.564688	0.355712	0.473854	0.147775		1	187	109	0
754	319	51.7808	4	sim	sim	4	2.1925	74.2277	2.78312	3.54856	4	2.2475	76.7392	2.79375	4.30717	6.41329	5.5569	2.10903	0.606641	25.2081		0	0	1	Brazil	0	sim	sim	5	1.84	77.6576	2.31437	5	1.96812	80.4959	0	0	0.363745	2.43125	1.71974	0.247438	1.61792	1.47234	0.969091		0	145	53	0
755	319	63.4	0	nao		5	2.63188	74.3599	3.3825	0.920542	5	2.69687	78.6118	3.3075	1.18208	0.41087	0.671261	0.771236	0.18413	21.4844		0	0	0	Brazil	0	nao		5	2.11812	74.5491	2.81813	5	2.28	77.1737	0	0	2.05235	2.94313	0.736807	2.24478	0.815545	1.5081	1.01072		1	160	55	0
756	319	51.9918	1	nao		5	2.07687	81.8473	2.48125	3.37369	5	2.08875	84.6719	2.46312	2.9257	4.79061	3.87103	1.86621	0.650839	20.7198		0	0	0	Brazil	1																				0	149	46	0
757	319	52.0822	2	nao		5	2.26	84.5057	2.67438	3.64445	5	2.38	79.5987	2.97187	0.474568	0.953399	1.32085	0.47884	0.259841	20.4294		0	0	0	Brazil	0	nao		0	1.30062	99.952	1.30125														1	158	51	0
758	319	44.1041	7	nao		3	1.21312	89.6536	1.35312	4.72529										26.2985	nao			0	Brazil	0	nao		5	0.514375	73.6795	0.698125	5	0.669375	77.4964	0	0		0.86375	2.02401	1.40021		0.623889			0	156	64
759	141	68.0438	0	nao		5	1.70375	65.0597	2.33687	1.64533	5	1.685	70.9474	2.24312	2.71198	1.48418	1.87657	1.22805	0.277495	27.2173		0	0	0	Brazil	1																				0	166	75	0
761	26	65.3507	8	nao		4	2.34	78.9041	2.93562	4.04149										30.0947	nao			0	Brazil	0	nao		4	2.51937	71.2568	3.4775	5	2.48312	69.0236	1	0	1.99766	3.43875	3.29421	2.58094	2.97881	0.713573	0.281439		1	171	88
762	319	50.2384	3	nao		5	3.30375	66.1577	4.8175	1.68956	3	3.72375	70.7769	5.03437	2.96736	0.095007	2.33798	2.8724	1.58603	25.2595		0	0	0	Brazil	0	nao		5	3.055	72.4792	4.17625	2	3.30875	72.6998	0	0	0.233195	4.5475	3.73761	1.07667	3.67937	2.66147	1.84075		1	170	73	0
763	274	43.474	11	nao		5	2.75125	76.5832	3.52437	1.95783	5	2.8975	80.2354	3.56187	0.183809	2.57807	0.173919	2.39432	1.70003	24.2215	nao	0	0	0	Brazil	1																				1	170	70	0
764	274	42.3425	8	nao		5	2.86875	72.6266	3.76688	0.293918	5	3.0825	73.5461	3.98812	0.603595	1.03986	0.1109	0.436286	0.65688	28.0404		0	0	0	Brazil	0	nao		4	2.65062	72.2364	3.48	5	2.77062	78.6551	0	0	1.10066	3.45187	0.113007	0.255677	0.205144	0.14267	0.0357338		0	158	70	0
766	274	64.7507	2	nao		5	2.04625	64.7547	3	4.06139	4	2.41062	65.988	3.25187	3.00213	4.28779	1.08185	1.28649	2.26746	29.2421		1	0	0	Brazil	0	sim	sim	5	1.23187	61.9227	1.89312	3	1.5975	65.7915	1	1	1.84463	2.27688	2.76496	7.48616	2.99294	4.72609	3.18075		1	158	73	0
767	274	53.1808	6	nao		5	3.4525	81.995	4.08313	0.980883	5	3.36063	91.8831	3.6575	1.02232	1.66315	1.02232	0.640886	0.453175	20.9573		0	0	0	Brazil	0	nao		5	3.19812	89.2708	3.57812	5	3.14875	88.1231	0	0	0.173128	3.55062	0.921228	0.351759	0.826293	0.569481	0.335554		1	172	62	0
768	274	55.389	0	nao		5	1.81813	74.9163	2.265	0.450199	5	1.7825	82.0247	2.14125	4.68533	4.13393	4.29581	0.551933	0.114567	30.3819		0	0	0	Brazil	0	nao		5	1.72562	82.739	2.05875	5	1.59562	81.1765	0	0	0	1.9425	1.84492	1.88038	1.93728	0.035464	0.0402378		0	144	63	0
769	274	47.126	0	nao		5	2.26187	81.9334	2.73438	1.15692	5	2.35687	89.1911	2.6425	1.8811	1.13409	1.8811	0.747091	0.528269	35.0862		0	0	0	Brazil	0	nao		5	1.89875	84.8366	2.21687	5	1.8075	87.398	0	0	0.439937	1.99875	2.30201	1.45744	0	0.84471	1.03057		0	151	80	0
771	274	43.0301	10	nao		5	4.4725	79.3436	5.26625	1.24447	5	4.39375	90.2207	4.86937	1.06057	0.829628	1.1898	0.230953	0.254691	28.4091		0	0	0	Brazil	0	nao		5	3.76688	79.1153	4.7275	4	3.96187	84.746	0	0	1.04533	4.66	1.89685	1.12435	1.95177	0.77258	0.585137		1	176	88	0
772	179	61.0466	1	nao		5	1.97438	64.2073	3.04437	2.97932	5	1.77125	77.5588	2.27937	2.06154	5.3606	1.92597	3.30088	2.4299	24.4352		0	0	0	Brazil	0	nao		5	1.67375	61.6766	2.63312	5	1.85125	64.8282	1	0	0.505316	2.8275	1.54892	1.34962	2.44871	0.199323	0.777312		1	158	61	0
773	179	55.6329	3	nao		5	2.2675	77.0767	2.81437	0.141469	5	2.38875	66.6086	3.20312	0.867916	2.42759	0.972447	1.55984	1.02906	26.0584		1	0	0	Brazil	0	nao		5	1.93875	76.4416	2.50812	5	2.08312	79.9089	0	0	1.71204	2.59625	1.283	1.17655	1.39238	0.106467	0.152638		0	153	61	1
774	179	66.1315	3	nao		5	2.62937	77.5198	3.29375	1.79358	5	2.72062	71.5013	3.59	0.994194	0.358278	0.742497	0.635928	0.271693	27.0416		0	0	0	Brazil	0	nao		5	2.35	73.3086	3.17437	5	2.50563	73.037	0	0	1.57667	3.4225	1.03814	2.80612	1.76499	1.76824	0.736377		1	172	80	0
775	179	43.7315	5	nao		5	2.62188	75.7631	3.24125	0.561255	5	2.57312	89.3834	2.87875	0.0460687	1.23005	0.169067	1.18399	0.750239	24.8889		0	0	0	Brazil	0																				0	150	56	0
776	179	61.2274	3	nao		5	1.61437	88.0668	1.83312	2.02974	5	1.79	76.0489	2.29625	0.489873	0.0988292	0.637987	0.391043	0.381238	31.2026		0	0	0	Brazil	0	nao		5	1.44937	73.83	1.92687	3	1.47062	71.9352	0	0	0.714602	1.98125	3.43202	1.36536	3.33347	2.06714	1.39198		0	154	74	0
777	319	72.1808	0	nao		5	3.14188	82.3154	3.81687	0.453012										28.6288				0	Brazil	1																				1	164	77
778	319	44	0	nao		0	0.520625	100	0.520625	10.7802	5	3.29187	83.2069	3.95625	1.41026	1.90484	1.41026	0.494645	0.349767	24		0	0	0	Brazil	0	nao																			0	150	54	0
779	141	45.6959	5	nao		4	2.3275	62.9799	3.5475	5.47362	2	2.83	46.9612	3.67875	19.8923	15.9529	4.34628	4.00294	8.23568	31.1634		1	0	0	Brazil	0	sim	sim	5	2.1825	72.9781	2.95687	5	2.17687	72.487	0	0	2.1085	2.9525	1.50211	1.37342	1.6506	0.128704	0.196016		0	152	72	1
780	179	57.0767	1	nao		5	2.91125	73.4121	3.735	0.905019	5	2.92188	84.0374	3.47187	2.65464	3.31263	2.55292	0.658271	0.537421	23.8087		0	0	0	Brazil	0	nao		5	2.4175	74.8163	3.20125	4	2.61625	75.7236	0	0	2.07313	3.43375	2.22168	1.17525	2.39519	1.04657	0.862752		1	169	68	0
781	621	64.1151	3	nao		5	3.09125	77.1246	3.87937	2.13942	5	4.98688	95.3969	5.2275	1.74594	2.11373	1.74594	0.367852	0.260115	23.7954		0	0	0	Brazil	1																				1	164	64	0
782	621	47.3589	4	nao		5	1.75063	56.7809	2.90188	0.70405	5	2.04813	66.3226	3.08687	1.98818	0.759285	1.95955	1.22898	0.848785	18.7328	nao	1	1	0	Brazil	0																				0	165	51	1
783	277	43.989	5	nao		5	2.83125	82.3487	3.43812	1.55951	5	2.87063	77.6894	3.65875	0.697133	2.89064	1.68679	2.19373	0.851458	33.7325		0	0	0	Brazil	0																				0	154	80	0
785	277	47.4904	10	nao		5	2.23	75.6092	2.83562	2.05554	5	2.27437	84.1387	2.70312	2.68216	0.997989	2.68216	1.6844	1.19105	25.711		0	0	0	Brazil	0																				0	159	65	0
786	277	63.6685	7	nao		5	2.13313	82.7996	2.54375	2.06236	4	2.14375	66.7445	2.70937	3.48231	1.28981	0.29422	2.193	0.703995	35.8836		1	0	0	Brazil	0																				0	153	84	0
787	277	41.5288	11	nao		5	2.62875	82.4868	3.18687		5	2.81437	86.5629	3.25125	0.258742	1.42754	0.258742	1.16882	0.826476	20.4294	nao	0	0	0	Brazil	0																				0	158	51	0
788	179	50.9178	5	nao		5	2.59812	87.0211	2.98	0.550861	5	2.51688	83.4958	2.98187	1.94705	0.440345	1.18063	1.50677	0.523475	24.3865		0	0	0	Brazil	0	nao		5	2.32187	81.6663	2.79937	5	2.87375	82.6533	0	0	0.427537	3.42937	1.10165	0.323688	1.05161	0.777973	0.514727		0	162	64	0
789	179	56.5973	4	nao		5	2.34375	81.2216	2.77625	4.50051	5	2.4025	79.8504	2.93375	0.05878	0.683907	0.620335	0.625125	0.0449534	22.1003		0	0	0	Brazil	0	nao		5	2.13562	81.9424	2.58562	2	2.0625	78.5154	0	0	1.65137	2.48875	3.14728	8.83315	1.9807	5.69378	4.84966		1	162	58	0
791	179	50.3562	3	nao		5	2.95125	76.0877	3.66625	0.168961	5	3.04437	76.336	3.65625	1.59127	0.93521	1.37919	0.656111	0.313955	28.251		0	0	0	Brazil	0	nao		5	2.66812	77.9584	3.415	3	2.77437	80.0252	0	0	0.311274	3.43125	0.614541	1.6763	0.646941	1.06181	0.727898		0	154	67	0
794	179	50.6931	0	nao		5	2.7725	78.0162	3.42812	0.0257886	5	2.88937	85.9773	3.33062	0.408848	0.877246	0.279199	0.468407	0.422889	22.0604		0	0	0	Brazil	0	nao		3	2.50688	78.0806	3.15687	5	2.48187	78.821	0	0	0.90167	3.0725	1.16035	0.303361	0.461784	0.857008	0.112024		1	155	53	0
795	179	54.8082	3	sim	sim	4	1.60062	86.084	1.8525	2.15559	5	1.9625	82.0057	2.39188	2.61439	3.7922	3.19309	1.17839	0.423891	28.1479		0	0	1	Brazil	0	sim	nao	4	1.56	73.4118	2.02062	4	1.62375	77.7611	0	0	1.02439	2.02937	3.73648	2.04318	2.35794	1.69394	0.222619		0	146	60	0
796	179	40.5644	6	nao		5	3.30562	84.882	3.89312	1.21362	5	3.225	85.5012	3.7475	1.40818	0.302125	0.949773	1.10608	0.457958	20.0288		0	0	0	Brazil	0																				0	158	50	0
797	179	44.2192	1	nao		5	3.48937	77.8661	4.38062	1.28268										24.7768				0	Brazil	0	nao		5	2.95875	78.0415	3.7675	5	3.07625	80.6357	0	0	0.742897	3.80125	0.581598	0.0862466	0.326288	0.495351	0.169736		0	153	58
798	83	49.2164	3	nao		5	3.90312	84.4718	4.62063	1.55684	4	3.72812	84.3586	4.41625	0.330777	3.87289	0.280756	3.54234	2.54016	21.9899		0	0	0	Brazil	0	nao		5	3.4225	82.694	4.09625	5	3.54312	82.7229	0	0	0.20529	4.16187	0.632379	0.114142	0.682885	0.518239	0.402169		1	161	57	0
799	319	48.4767	4	nao		5	2.73	62.9667	3.875	1.48671	5	2.83125	67.0614	3.92125	0.0837868	0.078089	0.0112694	0.00569532	0.0472551	40.6963	nao	1	1	0	Brazil	1																				1	171	119	1
800	179	49.4384	5	nao		5	2.44062	87.1846	2.79937	0.475205	5	2.47875	87.1265	2.845	1.08003	0.608803	1.08003	0.471251	0.333225	34.4132		0	0	0	Brazil	0	nao		3	1.80875	84.1035	2.14313	5	1.75125	81.9059	0	0	12.5015	2.12687	0.0413522	0.86325	0.0207785	0.8219	0.595716		0	159	87	0
801	122	46.5507	11	nao		5	2.94562	82.815	3.3625	0.514451	4	2.87312	86.6868	3.24563	1.86436	4.21349	2.86177	2.35005	0.956385	27.4756		0	0	0	Brazil	0	nao		3	2.42	84.9682	2.80938	5	2.41188	82.1413	0	0	1.43011	2.81625	1.79863	1.21979	2.10221	0.578914	0.624044		0	163	73	0
802	122	50.1425	2	nao		5	3.73625	80.0053	4.66875	1.08742	5	4.05188	82.4495	4.86687	0.0359813	1.27665	1.31981	1.24067	0.0305251	26.8406		0	0	0	Brazil	0	nao		5	3.57625	83.2291	4.2925	4	3.61437	83.5331	0	0	1.43523	4.32687	1.56974	2.24833	1.82078	0.678706	0.302377		1	179	86	0
803	122	55.0795	0	sim	sim	5	1.57437	68.3026	2.17562	0.714556	5	1.73937	66.3725	2.47375	2.87351	2.56095	3.60927	0.312676	0.741618	25.0772		1	0	1	Brazil	0	nao		5	1.33	65.6		5	1.23	59.3	1	1		2.07							0	144	52	1
804	122	67.9452	3	nao		5	1.4925	67.9374	2.07187	2.12175	5	1.63687	70.7264	2.1675		0.760035	0.347477		0.291723	26.2222		0	0	0	Brazil	0	nao		5	1.30562	70.4553	1.785	5	1.49437	73.4788	0	0	0.0991062	1.97687	1.69328	1.43393	1.37697	0.259385	0.0402762		0	150	59	0
805	122	58.1945	0	nao		3	2.7675	69.8092	3.72812	0.439971	5	2.56375	68.1282	3.51062	1.35161	0.310969	1.16772	1.04067	0.605827	26.7698		1	0	0	Brazil	0	nao		4	2.26312	71.8595	3.13437	5	2.4775	75.0047	0	0	2.89202	3.255	1.03778	1.4052	0	0.367444	0.993631		1	164	72	0
806	122	53.6658	2	nao		5	2.43812	77.601	3.01062	0.0881277	5	2.67625	85.6914	3.11375	3.42031	3.78096	3.60977	0.360883	0.121135	30.8594	nao	0	0	0	Brazil	0	nao		5	2.115	80.8795	2.59687	5	2.1	81.6525	0	0	2.989	2.55562	2.7503	0.210759	2.46318	2.53961	1.59274		0	160	79	0
807	122	53.063	1	nao		5	1.54188	67.386	2.12937	0.562603	5	1.55062	67.0722	2.21187	1.78083	0.199787	2.08837	1.58107	1.33546	21.0517		1	1	0	Brazil	0	nao		5	1.37	66.3		5	1.43	70.7	0	0		2.03							0	151	48	1
808	122	84	0	nao																				0	Brazil	1
809	122	41.5151	3	nao		5	3.89625	90.0217	4.32812	2.18784										22.8928				0	Brazil	0	nao		5	1.97375	81.6021	2.39188	5	1.93125	79.7831	0	0	0.11095	2.4075	2.98278	3.54199	2.98025	0.559494	0.397413		0	155	55
810	122	79.0521	4	nao		5	1.945	72.3889	2.52813	3.14508	5	2.0925	80.134	2.54688	2.06054	3.90667	2.32821	1.84687	1.11664	29.2184	nao	0	0	0	Brazil	1																				0	148	64	0
811	122	49.7699	0	nao		5	3.16062	78.6837	3.86125	0.44779	5	3.37	83.5192	3.8875	0.527687	2.26509	0.444756	1.7375	1.28723	26.4855		0	0	0	Brazil	0	nao		3	2.79	82.5		2	2.53	85.7	0	0		2.96							1	153	62	0
812	122	45.9315	0	nao		4	2.7825	69.1197	3.765	3.10698	5	2.79312	80.3488	3.4025	0.178208	0.110844	0.508381	0.0673653	0.281101	21.9289		0	0	0	Brazil	0	nao		5	2.36	74.5		2	2.4	84.1	0	0		2.85							0	151	50	0
813	141	63.7288	3	nao		5	1.80187	87.6292	2.05625	1.01741	5	2.25	67.0142	3.20187	0.316612	0.889444	0.721397	0.572839	0.11883	32.1929		1	1	0	Brazil	0	nao		5	2.25	69.4847	3.04187	5	2.35875	73.8263	0	0	0.891834	3.04625	0.096892	0.43225	0.568073	0.335356	0.0960445		1	178	102	0
815	141	50.4904	5	nao		5	3.55875	66.3404	5.09188	3.14073	5	3.6625	69.0875	5.02688	0.948352	1.73448	0.662457	0.786195	0.758084	22.3094	nao	1	0	0	Brazil	0	nao		5	3.89687	75.9995	5.02312	5	3.91562	77.8261	0	0	0.255601	4.90625	0.0878926	1.22955	0.0540717	1.14166	0.831193		1	172	66	0
817	16	45.1205	8	nao		4	2.99625	83.3884	3.57625	3.09386	5	3.06875	77.8871	3.82187	1.66832	2.08983	2.62655	0.421584	0.379622	28.6288		0	0	0	Brazil	1																				0	164	77	0
819	163	40.7863	2	nao		5	3.26125	88.8624	3.67	0.87237	5	3.40125	79.5381	3.99937	0.49782	0.0519943	0.232436	0.445825	0.127585	22.0604		0	0	0	Brazil	0	nao		4	3.05437	83.5385	3.62875	5	3.07938	87.111	0	0	1.48916	3.525	0.766751	0.793777	0.933888	0.0270253	0.0990703		0	155	53	0
820	195	54.4986	4	nao		5	1.99062	84.3709	2.34562	2.98195	5	2.09938	74.7275	2.67812	1.80023	1.92033	1.87269	0.120115	0.033696	34.6746		0	0	0	Brazil	0																				0	162	91	0
821	195	50.0822	8	nao		5	2.08375	85.95	2.41562	2.45691	3	2.215	86.8202	2.53813	6.61865	5.47117	6.54003	1.14956	0.757162	24.2439		0	0	0	Brazil	0	nao		5	1.80312	84.209	2.11625	5	1.68187	85.5372	0	0	0.0313305	1.99062	1.31337	0.39972	1.25429	0.913676	0.604282		0	156	59	0
822	446	68.4164	3	nao		5	2.31875	50.8428	3.9825	1.28778	5	2.30062	51.5402	3.85437	1.62231	0.636769	0.471673	0.985595	0.11674	22.913		1	1	0	Brazil	1																				1	171	67	1
824	122	47.4329	2	nao		5	3.04	74.0786	4.10375	0.866813	5	3.15625	79.005	3.90937	2.12216	2.58063	2.20433	0.458591	0.266163	22.2291		0	0	0	Brazil	0	nao		5	2.87812	79.1645	3.62437	3	2.99375	80.3556	0	0	0.587725	3.70375	0.595609	4.55608	0.215108	3.961	3.06968		1	171	65	0
825	17	51	4	nao																				0	Brazil	0	nao		5	1.98125	83.9068	2.28625	3	2.05187	84.5916	0	0	0.193566	2.39812	0.273821	1.37006	1.41458	1.09626	0.0314844
826	90	51.1178	2	nao		5	2.335	79.9829	2.7925	1.81125	5	2.34	87.9286	2.6525	0.533413	0.151249	0.68643	0.382165	0.378429	25		0	0	0	Brazil	1																				0	160	64	0
827	90	58.4493	0	nao		5	3.03625	63.7533	4.51937	2.86335										19.9594				0	Brazil	0	nao		5	2.62875	69.6819	3.62875	3	2.85437	71.6954	0	0	0.378553	3.79312	3.27091	1.06074	1.74565	2.21055	0.484354		1	166	55
828	17	56.9452	2	nao		5	1.82375	61.3541	2.72625	0.6187	5	2.01312	67.0064	2.84625	0.206239	0.418338	0.733558	0.212103	0.222897	28.2284		1	1	0	Brazil	0	nao		5	1.88687	71.0687	2.63437	5	1.91437	71.0014	0	0	1.20121	2.67438	0.0655958	0.231233	0.464224	0.165636	0.16476		1	163	75	0
829	141	49.8384	4	sim	nao	5	1.7025	68.066	2.25125	0.630993	5	1.70937	76.0991	2.2425	0.0196741	4.50862	2.344	4.48897	1.53142	21.6206		0	0	1	Brazil	1																				0	149	48	0
830	141	57.9945	0	nao		5	2.14375	71.7874	2.74125	0.161407	5	2.22812	76.9978	2.76688	2.13946	0.918319	0.0959028	1.22127	0.581541	28.5156		0	0	0	Brazil	0	nao		3	1.87437	75.1064	2.3375	5	1.8425	72.593	0	0	0.350642	2.485	2.48046	2.83821	2.79288	0.357886	0.0320632		1	160	73	0
831	141	71.0411	0	nao		0	1.32375	95.191	1.39062	2.68788										20.0288				0	Brazil	1																				1	158	50
832	141	43.6521	4	sim	nao	3	2.78125	66.6966	3.67812	3.43369	5	3.02875	78.465	3.73312	1.00315	0.365732	0.989463	0.637428	0.441055	23.3067		0	0	1	Brazil	0	nao		5	2.30187	90.3804	2.35063	5	2.49813	88.9408	0	0	0	3.11	7.08524	7.95229	7.29223	0.869502	0.468091		0	167	65	0
833	141	61.3205	0	sim	nao	5	2.44625	59.5648	3.74625	1.46606	5	2.75812	64.5742	3.94313	1.33692	0.546892	0.0448469	0.790058	0.355001	22.4914		1	0	1	Brazil	0																				1	170	65	0
834	141	58.6164	3	sim	sim	5	1.03	37.2093	2.05875	8.53581	5	1.40125	44.3785	2.41562	1.92951	6.3264	0.902176	4.39958	3.8366	25.4375		1	1	1	Brazil	0	sim	sim	5	0.763125	45.9541	1.5875	5	0.9225	48.5526	1	1	1.66179	1.83312	1.71862	1.15919	0.702627	0.559484	0.322853		1	151	58	1
835	245	44.7233	4	nao		4	4.49437	82.8743	5.3125	1.45397	5	4.43437	87.8638	5.045	1.17432	0.953174	1.14805	0.221159	0.137804	30.8248		0	0	0	Brazil	0																				1	168	87	0
836	446	47.0137	4	nao		5	3.95125	77.3428	4.99563	0.9709	4	3.82062	81.2359	4.68375	2.66146	0.313008	2.39892	2.34855	1.47502	26.6436		0	0	0	Brazil	0	nao		5	3.03875	74.8115	4.04875	4	3.25375	76.4352	0	0	0.514898	4.2375	2.00045	0.53171	1.93467	1.46882	0.992094		1	170	77	0
837	446	49.0356	3	nao		5	2.60125	86.835	2.97438	0.342568	5	2.53187	91.2387	2.775	2.49586	1.21475	2.49586	1.2813	0.906019	36.7188		0	0	0	Brazil	0	nao		5	2.3225	80.5201	2.77562	5	2.25563	81.7255	0	0	0.76842	2.69062	0.0961418	0.530995	0.164441	0.434855	0.259195		0	160	94	0
838	68	67.4384	1	nao		5	1.985	82.6653	2.33562	0.569939	4	2.12562	87.9038	2.4075	5.62493	5.26179	5.65075	0.363683	0.275444	31.9009		0	0	0	Brazil	0																				0	146	68	0
839	277	76	0	sim	sim																			1	Brazil	0	sim	sim
840	83	59.6	3	nao		5	3.74437	88.3889	4.23625	0.818434										20.4382	nao			0	Brazil	0	nao		1	3.36	80.3828	4.0925						2.02641								1	167	57
841	83	47.2767	4	nao		5	2.69438	70.649	3.77375	1.46722	5	2.92437	72.1734	3.90312	0.393749	2.61663	1.06091	2.22299	1.10021	22.1453		0	0	0	Brazil	0																				1	170	64	0
842	83	41.2658	5	sim	sim	5	2.37375	78.0999	3.03937	2.23025										28.0404	nao			1	Brazil	0																				0	158	70
843	83	43.2986	13	nao		5	2.67	77.0007	3.39375	0.904277	5	2.70625	78.4847	3.42313	0.91589	1.21887	0.54433	0.303001	0.476986	23.8728		0	0	0	Brazil	0	nao		5	2.245	75.8766	2.90313	5	2.28062	77.6879	0	0	1.64784	2.91812	0.437926	1.13293	1.26828	0.695027	0.0957129		0	149	53	0
844	83	42.9616	6	nao		5	3.34625	75.2283	4.29187	0.839017	5	3.46438	78.5127	4.33625	0.0801727	0.39657	0.357613	0.316398	0.0275483	27.1416		0	0	0	Brazil	0	nao		5	2.97875	73.4134	3.94313	5	3.13562	76.1305	0	0	0.506162	4.0625	1.31037	1.43799	1.61744	0.127632	0.126905		1	164	73	0
845	210	46.1616	1	nao		5	3.66375	80.3124	4.53062	1.47848	5	3.67937	81.6278	4.47687	0.48206	1.87426	1.08426	1.39226	0.558676	21.9671		0	0	0	Brazil	0	nao		5	3.40062	77.5956	4.3625	5	3.39062	78.9206	0	0	0.53896	4.27	0.0930434	1.37692	0.290392	1.28388	0.768307		1	168	62	0
846	94	53.6082	8	nao		5	1.72875	62.9352	2.43187	0.565615	5	1.9925	65.462	2.76312	0.612469	2.41379	2.02795	1.80146	0.272896	27.5482		1	1	0	Brazil	0	nao		5	1.56937	68.4943	2.28062	4	1.71938	68.2461	1	1	1.90499	2.5175	3.22962	5.39002	3.5081	2.16228	1.33198		0	165	75	1
847	210	62.1014	0	nao		4	2.97438	75.9253	3.825	3.23829	4	3.185	80.3026	3.87562	3.31857	2.91737	2.62493	0.401399	0.20686	27.6095		0	0	0	Brazil	0	nao		5	2.88937	72.7917	3.8275	5	2.92812	73.4441	0	0	0.242892	3.89062	1.13977	1.20249	0.273148	0.0627212	0.657149		1	167	77	0
848	210	82.0877	0	nao		0	3.27562	70.3584	4.40562	8.3614	0	3.045	85.1302	3.5275	1.56149	1.98687	1.09844	0.425444	0.628288	24.9135		0	0	0	Brazil	1																				1	170	72	0
851	210	53.6329	10	nao		4	3.41437	74.5497	4.22937	1.37159	3	3.44187	83.112	4.05375	3.92654	0.0128441	2.67713	3.91372	1.88394	32.0204		0	0	0	Brazil	0	nao		4	2.755	84.1061	3.25875	3	2.72062	84.0347	0	0	2.77948	3.21062	3.7124	3.29119	3.72979	0.421472	0.31033		1	161	83	0
852	446	48.7918	4	nao		5	1.58312	79.4293	1.975	4.52622	5	1.75437	83.8912	2.08687	2.27614	3.64341	2.69765	1.36783	0.669081	25.2994		0	0	0	Brazil	0	nao		5	1.30125	80.9172	1.60562	5	1.2125	77.476	0	0	1.09565	1.56187	2.38334	3.24378	2.68138	0.860767	0.397842		0	154	60	0
853	83	57.0247	1	nao		5	2.16313	78.3032	2.75875	3.79997	5	2.10625	88.8011	2.37188	0.862331	0.231185	0.862331	0.631149	0.44629	29.6158		0	0	0	Brazil	0	nao		5	2.51312	86.9217	2.8875	4	2.8025	88.1809	0	0	1.40665	3.1675	2.01688	3.57313	2.00939	1.55681	1.10613		0	157	73	0
854	446	47.2548	9	nao		5	3.47375	74.3048	4.4425	0.449088	5	3.54437	73.87	4.50562	0.360132	0.312409	0.107978	0.0477242	0.144552	21.7555		0	0	0	Brazil	0	nao		5	2.91188	74.7953	3.77562	5	2.95312	76.038	0	0	1.40677	3.72625	1.48332	0.691772	0.273312	0.791589	0.295904		1	159	55	0
855	446	49.1918	1	nao		4	3.17937	65.5119	4.45937	0.00991321	5	3.5025	70.1992	4.68937	1.20599	1.38886	0.501258	0.182885	0.627647	25.2163		0	0	0	Brazil	0	nao		5	3.24625	74.0308	4.35875	5	3.29937	72.2656	0	0	0.345571	4.48187	1.18103	0.36258	0.227162	0.818472	0.0957493		1	177	79	0
856	446	44.8137	5	nao		5	2.46187	77.0239	3.11125	1.07343	5	2.56312	86.4643	2.96438	0.0895092	1.1297	0.104436	1.04019	0.724972	28.229		0	0	0	Brazil	0	sim	sim	5	2.33187	81.6054	2.785	5	2.31312	83.6384	0	0	0	2.75125	2.25664	0.729763	1.00299	1.527	0.193212		0	147	61	0
857	446	55.8767	6	nao		5	3.59437	84.5362	4.18813	0.147894	5	3.63562	86.3313	4.1475	2.10885	0.43897	1.35548	1.66997	0.648088	21.4844		0	0	0	Brazil	0	nao		5	3.04125	84.685	3.58562	5	2.96625	86.1656	0	0	0.693608	3.4425	1.19102	0.418405	1.33477	0.772635	0.647993		1	160	55	0
858	446	52.411	8	nao		4	1.66	74.1278	2.10625	2.99985	5	1.75875	72.732	2.27062	0.605695	0.35267	1.57441	0.253028	0.86393	120.037		0	0	0	Brazil	0	nao		4	1.51937	79.1599	1.9075	5	1.41	77.2867	0	0	2.02097	1.80875	0.877482	0.471718	0.588846	0.405773	0.0828272		0	114	156	0
859	446	61.2493	4	nao		5	2.54437	79.0025	3.11187	0.099482	5	2.59	77.6466	3.20875	2.34356	1.46541	2.25278	0.878296	0.55684	25.711		0	0	0	Brazil	0	nao		3	2.16062	78.3722	2.73812	5	2.2625	78.5079	0	0	0.364089	2.86875	1.519	1.42053	1.80989	0.0984778	0.275357		0	159	65	0
860	277	83	0	nao																				0	Brazil	1
861	26	79.6795	0	nao		5	2.85562	67.31	3.98375	1.47968	5	2.70125	72.1415	3.57875	0.950576	0.443116	0.098859	0.507474	0.243431	20.2812		0	0	0	Brazil	1																				1	172	60	0
862	26	42.5014	11	nao		5	4.30125	71.353	5.855	2.13776	5	4.35187	78.9456	5.5	0.0962666	0.611947	0.128685	0.515682	0.341726	29.7578		0	0	0	Brazil	0	nao		5	3.9325	79.2843	4.93062	4	4.03125	79.0054	0	0	0.06277	5.045	1.62956	1.94489	0.845996	0.315374	0.777097		1	170	86	0
863	26	42.5014	11	nao		5	3.08125	79.0064	3.65875	1.69916	5	3.08375	89.53	3.43	0.360181	0.981291	0.284027	0.62112	0.493048	29.5525		0	0	0	Brazil	0	nao		4	3.0975	87.315	3.54625	5	3.1175	88.4084	0	0	1.91998	3.5225	1.0457	1.7208	0.98543	0.675173	0.520025		0	155	71	0
866	319	45.3479	11	sim	sim	5	3.05	85.4342	3.57	0.086708	5	3.24125	87.1597	3.71875	0.297729	0.109166	0.297729	0.188561	0.133328	24.6548		0	0	1	Brazil	0																				0	156	60	0
867	36	50.7562	4	nao		5	2.76125	80.9454	3.30625	3.42259	5	2.89812	81.3652	3.41812	2.41023	0.412932	1.5423	1.9974	0.798614	28.4799		0	0	0	Brazil	0																				0	159	72	0
868	26	78.1589	0	nao		5	1.33125	76.3167	1.74437	1.66619	5	1.39437	73.2677	1.83125	2.62548	1.66755	2.43026	0.958138	0.539425	30.3302		0	0	0	Brazil	1																				0	153	71	0
869	26	65.7123	2	nao		5	3.15188	77.6324	3.93	0.123803	5	3.24687	84.7471	3.77625	0.835441	2.26805	0.575789	1.43274	1.19669	23.7954	nao	0	0	0	Brazil	0	nao		0	2.83312	80.9753	3.48	0	2.76625	80.0072	0	0	0.856018	3.43125	0.0255694	1.12725	0.33567	1.10168	0.559739		1	164	64	0
870	26	65.5836	3	nao		5	1.90062	64.9786	2.65437	2.73236	5	1.77688	73.8825	2.26	1.16724	0.69986	0.470885	0.467404	0.161908	24.5949	nao	0	0	0	Brazil	0	nao		0	1.56562	75.2931	2.05687	3	1.575	74.6224	0	0	0.323031	2.07812	1.82397	0.81844	1.85287	1.0056	0.731512		0	144	51	0
871	36	68.1452	8	nao		5	3.37437	87.0947	3.86937	2.48719	5	3.26688	86.1262	3.78062	1.28148	0.352607	1.42874	0.928891	0.760963	29.7576		0	0	0	Brazil	0	nao		5	2.98438	81.3597	3.62437	5	3.07	82.1542	0	0	0.957539	3.69875	0.0118255	0.0287975	0.119588	0.0169703	0.0642011		1	166	82	0
872	277	48.811	0	nao		5	2.46312	75.3249	3.12063	1.83627	5	2.43812	78.0356	3.01625	0.269264	0.345238	0.073297	0.0759759	0.192291	33.6123		0	0	0	Brazil	0																				1	169	96	0
873	277	45.474	5	nao		5	2.86937	87.7149	3.27125	1.36402	5	3.1625	68.1298	4.26187	0.948877	0.0139735	0.56218	0.934905	0.387639	22.7615	nao	1	0	0	Brazil	0																				0	161	59	1
874	36	46.1589	19	nao		5	4.02437	82.5725	4.6675	0.322667	5	3.92062	88.7145	4.40312	0.531998	0.112815	0.311831	0.419181	0.140725	29.4078		0	0	0	Brazil	1																				1	172	87	0
875	277	49.8137	10	nao		5	2.27187	81.1928	2.71687	1.72887	5	2.27	84.6028	2.6275	1.2127	0.429617	0.151541	0.783107	0.196627	32.8892		0	0	0	Brazil	0	nao		5	2.17188	85.4859	2.53875	0	2.21937	84.6484	0	0	2.26387	2.61937	1.37864	0.0199124	0.686639	1.35874	0.471446		0	154	78	0
876	446	48.0959	4	sim	sim	5	1.605	75.9539	2.09312	2.25227	5	1.81062	68.6656	2.47438	3.31041	3.16932	3.10295	0.141168	0.0469505	47.6472		1	1	1	Brazil	0	sim	sim	4	1.74812	77.2439	2.23875	5	1.76125	78.6711	0	0	3.18935	2.23062	2.08326	2.52858	2.07056	0.445436	0.323952		0	154	113	1
877	446	45.2575	4	nao		5	3.31375	79.7653	3.99437	0.533078	5	3.42562	83.8586	3.9625	0.129946	2.06817	0.88662	1.93826	0.835556	31.9559		0	0	0	Brazil	0	nao		5	3.22	83.7451	3.81562	5	3.31437	83.8817	0	0	0.0231692	3.94687	1.42348	0.454817	1.47078	0.968691	0.718422		1	165	87	0
878	446	43	3	sim	sim																			1	Brazil	0	sim	sim	4	1.995	80.6672	2.47062	5	1.85875	78.9069	0	0	3.48238	2.35562	0.0563035	0.525023	0.338509	0.468722	0.131883
879	19	47	7	nao																				0	Brazil	0
880	446	45.3562	8	nao		5	3.5075	80.3896	4.22187	1.11837	5	3.72062	82.5087	4.32812	1.90708	2.57614	1.61106	0.669225	0.682562	32.0073		0	0	0	Brazil	0	nao		5	2.92437	83.4939	3.4925	4	3.33812	86.3401	0	0	1.21243	3.80062	8.92759	9.432	8.92537	0.506546	0.35976		1	162	84	0
881	446	73.4384	1	nao		5	2.6325	70.5173	3.69875	2.98924	4	2.66562	69.1248	3.67937	2.04621	4.26997	1.98533	2.22472	1.61616	21.6413		1	0	0	Brazil	1																				1	152	50	0
882	446	51.6877	4	nao		5	2.955	73.1662	3.82125	1.09557	5	2.97	71.6634	3.845	1.3239	0.567719	0.184147	0.756214	0.271228	35.693	nao	0	0	0	Brazil	0	nao		5	2.88437	80.4147	3.56813	3	2.95062	80.4396	0	0	0.360105	3.62937	2.09568	2.12178	2.1761	0.0261068	0.0384142		1	164	96	0
883	116	56	18	nao																				0	Brazil	1
885	87	46.7753	1	nao		5	2.24375	77.4041	2.79125	1.14925	5	2.465	81.3028	2.97062	0.880031	1.22975	1.09443	0.349741	0.0956943	29.3847		0	0	0	Brazil	0																				0	151	67	0
886	16	56.737	11	nao		4	2.995	75.1568	3.95812	3.39576	5	3.295	89.1293	3.69687	0.527959	0.525029	0.527959	0.00292948	0.00207146	20.061		0	0	0	Brazil	0	nao		5	2.99187	79.5976	3.72	0	3.1475	83.5019	0	0	0.602505	3.75437	0.411551	1.004	1.31881	0.592462	0.222628		1	161	52	0
888	125	67.4055	1	sim	nao	5	2.75937	73.6816	3.58375	0.843566	5	3.05687	70.3134	3.965	0.879665	2.93675	0.660691	2.05735	1.60957	27.3909		0	0	1	Brazil	1																				1	161	71	0
890	414	45.1479	7	nao		4	2.20187	72.4748	2.73812	2.56353	5	3.24563	80.1513	3.9825	0.0545935	0.932027	0.579414	0.877435	0.249338	26.9896		0	0	0	Brazil	0	nao		4	2.53375	83.1931	3.0325	5	2.89562	82.3059	0	0	3.12814	3.48687	0.986659	0.290579	0.918483	0.696093	0.443995		1	170	78	0
891	414	48.2301	8	nao		4	4.2625	71.556	5.38438	2.35313	5	4.15125	75.5202	5.09188	0.995865	2.11786	1.87319	1.12211	0.173041	24.623		0	0	0	Brazil	0																				1	171	72	0
893	51	41.326	4	nao		5	2.05125	86.1643	2.37875	1.95895	5	2.22375	90.1444	2.45875	0.0716913	0.298731	0.179975	0.227043	0.0839714	31.9009		0	0	0	Brazil	0	nao		5	1.99937	87.5239	2.26187	1	2.08437	87.7401	0	0	13.6237	2.365	0.672902	1.32689	0.694812	0.65402	0.446971		0	146	68	0
894	51	44.663	7	nao		5	3.82625	79.0854	4.79125	1.71782	5	3.865	82.3107	4.67375	1.84977	0.770284	1.74216	1.07957	0.687274	26.0262		0	0	0	Brazil	0	nao		5	3.07187	77.4626	3.91	5	3.23	79.827	0	0	0.0339153	4.00125	0.471222	0.13696	0.543286	0.334262	0.287318		1	164	70	0
895	414	52.4329	4	nao		5	2.5425	93.2172	2.7275	1.11047	5	2.70187	83.504	3.12125	1.11507	1.10447	0.797384	0.0106009	0.217153	23.9224		0	0	0	Brazil	0	nao		5	2.38125	84.6103	2.765	5	2.4425	87.7611	0	0	0.111972	2.77312	0.0476521	0.181167	0.159543	0.133513	0.015291		0	153	56	0
896	414	60.4329	4	nao		5	3.42125	76.8928	4.25187	1.75737	4	3.47812	79.6365	4.23875	2.51288	2.53508	1.03978	0.0222096	1.05747	25.5102		0	0	0	Brazil	0	nao		5	2.8975	81.2051	3.51625	5	2.98812	81.6428	0	0	1.10198	3.59375	1.85952	0.758329	1.4285	1.10126	0.473916		1	168	72	0
897	414	57.1342	0	nao		5	2.45375	85.1442	2.8225	1.61534	5	2.4225	89.1855	2.7	0.917047	1.51194	1.15513	0.594928	0.252317	36.6231		0	0	0	Brazil	0	nao		5	2.03375	88.0173	2.30125	4	2.015	89.184	0	0	2.72077	2.25563	3.42585	3.25338	3.57572	0.172557	0.228047		0	145	77	0
898	414	63.7151	0	nao		5	2.5475	49.6347	3.91812	0.759779	5	2.515	62.9143	3.75812	0.97962	0.105508	1.47338	0.874118	0.967244	24.1672		1	0	0	Brazil	0	nao		5	1.31625	53.9862	2.36937	5	1.52688	60.2912	1	1	0.299067	2.4425	0.631033	4.44834	1.18596	3.81785	2.30747		1	164	65	1
899	73	55.6137	4	nao		5	2.7475	70.19	3.67313	0.0481445	4	2.85938	53.9505	4.2025	8.27944	0.605359	1.95101	7.67601	0.951576	26.1066		1	0	0	Brazil	1																				1	159	66	1
900	414	58.4575	4	sim	nao	5	2.45687	83.3722	2.935	1.3683	5	2.58437	75.1545	3.27812	0.193042	0.687342	0.909067	0.494302	0.156789	32.7449		0	0	1	Brazil	0	sim	nao	5	2.28375	79.5385	2.81938	5	2.32312	82.0711	0	0	1.24928	2.8125	0.911379	0.0380583	0.980998	0.873321	0.666754		0	163	87	0
901	414	63.4767	4	nao		5	2.72125	71.659	3.62937	1.62582	5	2.85125	79.2564	3.49937	0.233793	0.575831	0.227691	0.342041	0.246176	22.0522		0	0	0	Brazil	0	nao		5	2.37687	77.1556	3.07375	5	2.54938	80.8684	0	0	0.432662	3.1525	0.506484	1.11824	0.945535	0.611772	0.122126		1	173	66	0
902	73	55.3836	4	nao		5	2.66062	77.8814	3.25625	2.1914	5	2.65	79.4454	3.15313	0.43858	2.16738	0.619408	1.72888	1.09466	32.3685		0	0	0	Brazil	0	nao		5	2.12687	81.1397	2.58125	5	1.99375	83.1379	0	0	0.60179	2.35437	0.0553053	1.22975	0.0187704	1.17445	0.856296		0	163	86	0
903	51	54.4986	3	nao		5	3.69125	68.4912	5.02187	0.255672	5	3.93187	79.1122	4.89062	1.97457	2.17993	2.12802	0.205398	0.0367198	25.5937	nao	0	0	0	Brazil	0	nao		5	3.66	78.3307	4.60437	5	3.77187	81.499	0	0	0.0287996	4.59062	1.36909	1.05054	0.832802	0.318571	0.153977		1	163	68	0
904	125	68.8685	0	nao		5	1.145	77.1044	1.4825	0.268806	4	1.3075	71.1323	1.83812	7.84123	2.12716	7.84123	5.71884	4.04383	27.1106		0	0	0	Brazil	0																				0	145	57	0
905	125	58.1479	2	sim	nao	5	2.23688	72.1718	2.80625	3.68419	5	2.15562	72.1548	2.76375	0.385671	0.63842	0.176111	0.252752	0.326904	21.3599		0	0	1	Brazil	1																				0	159	54	0
906	51	47.3726	0	nao		4	2.33312	81.1698	2.86125	4.64226	4	2.23937	81.9908	2.6825	1.86901	5.64372	3.0634	3.7767	1.82614	32.4557		0	0	0	Brazil	0	nao		5	2.0075	78.4563	2.5175	4	2.28562	79.0019	0	0	0.299059	2.82437	2.67713	3.81254	3.39693	1.13598	0.294074		0	157	80	0
907	125	62.9507	7	nao		5	3.29437	77.0839	4.13562	2.78964	5	3.31938	78.1029	4.09562	0.942113	1.05969	1.15313	0.117584	0.0660678	28.0843		0	0	0	Brazil	1																				1	159	71	0
909	83	55.4219	3	nao		5	1.92312	79.509	2.29375	0.115701	5	1.94437	82.0195	2.33187	1.16536	0.364605	0.151777	0.80077	0.150495	26.3702		0	0	0	Brazil	0	nao		5	1.80062	80.6551	2.20937	5	1.85062	79.8975	0	0	0.643006	2.30625	0.459405	2.01027	1.4324	1.55094	0.408671		0	157	65	0
910	414	55.0356	4	sim	sim	5	2.95687	70.2346	3.97875	0.144547	4	2.975	69.611	4.11937	2.70849	3.32989	3.02435	0.621676	0.216154	30.4053		1	0	1	Brazil	1																				1	173	91	0
911	125	55.4301	3	nao		5	1.21938	66.9756	1.72312	1.18972	5	1.38625	71.7103	1.84375	0.343755	1.71009	0.771218	1.36638	0.663923	39.7364		0	0	0	Brazil	0	nao		5	0.8775	64.8199	1.34438	5	0.939375	66.6815	1	1	2.0003	1.40375	1.29802	4.96728	1.91455	3.67044	2.15963		0	141	79	0
912	125	64.2	4	nao		5	2.73312	74.2949	3.63187	3.198	5	3.02187	79.8646	3.66562	2.06195	0.631674	1.02004	1.43037	0.274626	21.7778		0	0	0	Brazil	0																				0	150	49	0
913	94	73.1342	2	sim	sim	5	1.63875	73.2402	2.15188	4.23037	5	1.665	85.0303	1.95437	2.43355	3.78831	2.50853	1.35539	0.90538	28.1676		0	0	1	Brazil	0																				0	141	56	0
914	129	40.3288	6	nao		5	3.18812	85.0167	3.70937	1.0321										23.5556				0	Brazil	0																				0	150	53
916	38	57.2466	0	nao		5	2.01375	78.2039	2.4825	0.0356076	5	1.94625	80.1132	2.385	2.12345	1.07536	1.76355	1.04821	0.486664	31.5963		0	0	0	Brazil	0	nao		5	1.70125	80.6997	2.06813	5	1.68062	79.2748	0	0	1.70856	2.07687	0.125183	1.4344	0.149111	1.30923	0.908844		0	152	73	0
918	94	58.1068	11	nao		5	3.19875	82.2301	3.82	0.231763	5	3.36312	79.1091	4.04562	1.42807	0.593815	0.493289	0.834297	0.0710857	26.7229		0	0	0	Brazil	0	nao		5	2.82437	80.3092	3.4975	5	2.96375	81.646	0	0	0.0885065	3.6275	1.12901	1.3549	1.24129	0.225902	0.0803437		1	163	71	0
921	414	48.2877	11	nao		4	4.91125	80.1755	5.96375	1.69484	5	4.95	82.8452	5.85125	0.266777	0.438833	0.371064	0.172058	0.0479201	28.0864		0	0	0	Brazil	0	nao		5	4.40875	83.2036	5.21438	5	4.21438	84.5942	0	0	1.17937	4.915	0.659513	0.95013	0.487225	0.290628	0.327331		1	180	91	0
922	414	51.8219	4	nao		5	2.38625	79.608	2.89312	1.74747	5	2.32562	83.7497	2.75875	0.479075	1.63393	0.369413	1.1549	0.894175	31.5556		0	0	0	Brazil	0																				0	150	71	0
923	195	43.6521	8	nao		5	3.69562	84.1349	4.365	0.528447	5	3.75437	83.7213	4.38687	1.6551	1.36679	1.52745	0.288343	0.113605	24.3865		0	0	0	Brazil	0	nao		5	3.33562	81.3319	4.08375	5	3.16812	82.0359	0	0	1.1455	3.85375	0.39016	0.349603	0.3564	0.0405566	0.00480707		1	162	64	0
924	214	40.3069	11	nao		5	3.10125	84.864	3.64188	2.30626	5	3.12188	85.5308	3.64937	0.705766	1.71941	1.77804	1.01371	0.0414629	32.4675		0	0	0	Brazil	0	nao		5	2.90687	84.5175	3.415	5	2.90062	86.8126	0	0	0.663098	3.28625	0.931981	1.10558	0.107665	0.173604	0.705636		0	154	77	0
925	414	49.9096	4	nao		4	1.80375	78.36	2.22312	5.85892	5	2.84938	80.6047	3.43625	0.313239	2.81578	2.1942	2.50265	0.439661	30.4438		0	0	0	Brazil	0	nao		5	2.63375	83.429	3.14	5	2.74937	83.663	0	0	0.225552	3.27	0.215499	0.177039	0.0540821	0.0384598	0.0869419		0	158	76	0
928	244	41.211	5	nao		5	2.86187	85.5248	3.32312	2.05076	5	2.9925	85.0293	3.39062	2.16747	2.00704	1.32883	0.160464	0.479634	27.3438		0	0	0	Brazil	0	nao		5	2.555	86.8494	2.9325	5	2.57938	86.3751	0	0	0.25666	2.96062	0.654176	0.205908	0.37417	0.448271	0.118981		0	160	70	0
929	214	66.5069	3	nao		1	1.84125	93.4052	1.97125	3.68045										27.268				0	Brazil	0																				0	152	63
930	80	45.4082	0	nao		5	3.49187	78.8011	4.38375	0.658341	5	3.53375	80.1645	4.2775	0.412252	0.906221	0.0620153	0.493981	0.596947	24.5243		0	0	0	Brazil	0	nao		5	3.1675	80.0126	3.91937	5	2.96625	80.1283	0	0	0.816548	3.66188	0.94946	0.523393	0.581686	0.426077	0.0412176		1	159	62	0
931	414	58.8877	4	nao		5	3.73438	79.003	4.515	1.07503	5	3.74125	84.0258	4.34125	1.00965	1.77016	0.633996	0.760572	0.803435	32.2421		0	0	0	Brazil	0																				1	168	91	0
932	414	84.5918	0	nao		4	1.57562	70.6162	2.07562	5.55418	4	1.5075	78.0078	1.9075	6.28168	7.33935	7.721	1.06011	0.270633	30.385		0	0	0	Brazil	1																				0	155	73	0
933	125	56	4	nao																				0	Brazil	0
935	125	47.989	4	sim	sim	5	1.93937	63.953	2.85562	2.84169	5	0.58875	47.4798	1.11812	3.05855	4.17309	4.27562	1.11525	0.0725608	27.993		1	1	1	Brazil	0																				0	157	69	1
937	129	45.4411	6	nao		4	2.72125	84.0216	3.15062	1.93377	5	2.72687	83.4066	3.18812	0.98001	1.01202	0.598595	0.0320112	0.292346	27.5556		0	0	0	Brazil	0																				0	150	62	0
938	1	58.989	13	nao		5	4.02812	84.5579	4.67375	1.53896	5	4.185	87.9317	4.745	1.44461	2.47128	1.73477	1.02685	0.520904	26.3656	nao	0	0	0	Brazil	0	nao		5	3.65687	84.9818	4.29125	5	3.78437	87.2101	0	0	0.0309015	4.3275	0.31643	0.952294	0.317292	0.635876	0.449017		1	172	78	0
939	17	41.8384	8	nao		5	2.665	71.6759	3.53562	0.514351	5	2.615	73.9615	3.39562	0.162684	1.36507	0.0651041	1.2024	0.919214	32.9879		0	0	0	Brazil	0	nao		5	2.37562	73.1947	3.22937	5	2.2875	73.4792	0	0	0.756704	3.07562	1.13045	0.737988	1.04221	0.392479	0.215118		1	167	92	0
940	17	43.3342	8	nao		5	3.69187	81.8371	4.505	0.137481	5	3.71187	83.2492	4.45062	1.05851	1.67455	1.06046	0.616091	0.434268	27.0051		0	0	0	Brazil	0	nao		5	3.56437	81.0315	4.35562	5	3.65125	82.3513	0	0	0.366211	4.41187	0.490107	0.145394	0.321275	0.344714	0.124372		1	161	70	0
941	36	57.7918	14	nao		4	4.04375	77.6152	5.08187	0.392423	4	4.09125	76.1871	5.16375	2.39357	1.91598	2.52631	0.4777	0.431673	28.089		0	0	0	Brazil	0	nao		4	3.84938	80.6786	4.73625	4	3.86312	79.6931	0	0	1.55657	4.79562	2.17543	1.61994	2.01897	0.555585	0.282195		1	177	88	0
942	125	57.537	3	nao		5	2.91875	72.0902	3.84562	0.658096	5	3.0825	76.2523	3.86812	1.87203	0.677073	0.469991	1.19504	0.146426	23.8754		0	0	0	Brazil	0																				1	170	69	0
943	414	51.5534	11	nao		5	3.07	75.4763	3.78	1.83572	5	3.08625	81.0039	3.53312	0.244009	0.763037	0.15026	0.519034	0.433299	26.2227		0	0	0	Brazil	0	nao		5	2.825	80.5992	3.405	2	3.08125	83.4462	0	0	0.756825	3.62125	5.71563	6.60567	5.66091	0.891726	0.669287		0	155	63	0
944	414	56.0822	8	nao		4	2.6125	86.1678	3.0175	3.38931	4	2.55187	91.5882	2.78625	11.213	9.04728	11.213	2.1768	1.53923	23.5304		0	0	0	Brazil	0																				0	157	58	0
945	125	73.2521	1	nao		5	1.98375	66.2492	2.735	1.66763	5	1.85187	60.8794	2.68375	2.77006	4.27804	1.93636	1.50887	1.6565	29.6665		1	0	0	Brazil	1																				1	159	75	1
946	214	42.3096	10	nao		5	2.3025	81.1096	2.75688	2.37985	5	2.3325	87.0539	2.6625	0.913037	0.666278	0.466295	0.246764	0.141413	24.3232		0	0	0	Brazil	0	nao		5	2.25937	84.305	2.63875	5	2.31813	87.168	0	0	0.825446	2.64188	0.6008	0.324847	0.284958	0.275959	0.0282056		0	149	54	0
947	36	57.5205	19	nao		5	2.23375	77.0923	2.80625	0.0157476	5	2.30375	84.0018	2.72625	0.712611		0.308672			21.7865		0	0	0	Brazil	0																				0	153	51	0
948	214	47.2192	6	nao		5	3.635	91.7784	3.94937	0.742428	5	3.65562	93.6289	3.90437	1.0376	0.58268	1.0376	0.454931	0.321685	20.1956	nao	0	0	0	Brazil	0	nao		5	3.62	88.8889	4.0725	5	3.61812	85.6488	0	0		4.22437	1.65108	0.195705		1.4554			1	168	57	0
949	125	65.3699	4	nao		5	1.42188	65.8276	1.95625	4.06717	5	1.44687	74.7739	1.87937	0.873253	2.45491	1.32924	1.58183	0.796103	26.8962		0	0	0	Brazil	0	nao		5	1.285	72.2925	1.73687	5	1.33438	76.9924	0	0	1.4394	1.72938	0.949828	1.33732	0.874242	0.387519	0.327466		0	143	55	0
950	414	58.9041	4	nao		5	2.32187	91.3225	2.5425	2.08128	5	2.30687	85.2819	2.68438	0.805114	1.47113	0.811342	0.666058	0.466569	24.7475		0	0	0	Brazil	0																				0	157	61	0
951	125	43.2521	6	nao		5	2.17313	79.7843	2.63812	2.64514	5	2.33875	87.1246	2.66875	0.197843	1.12375	0.082853	0.92592	0.73603	31.9009	nao	0	0	0	Brazil	0																				0	146	68	0
952	125	56.0767	5	nao		5	1.66625	76.1497	2.10125	0.400744	5	1.81375	80.2988	2.2175	3.61178	5.17795	5.20722	1.56764	0.0207219	30.0244		0	0	0	Brazil	0	nao		3	1.55875	78.403	1.9875						6.01571								0	146	64	0
953	125	61.8712	0	nao		5	3.26562	70.3325	4.26312	0.0414796	4	3.33187	75.4885	4.13	2.17571	3.49306	2.02977	1.31785	1.03507	28.6288		0	0	0	Brazil	1																				1	164	77	0
954	125	72	8	nao																				0	Brazil	0
955	125	77.4603	0	nao		5	0.595625	69.6129	0.843125	3.93286	5	0.670625	74.1534	0.90375	6.43753	4.06772	6.38875	2.37292	1.64336	29.1736		0	0	0	Brazil	1																				0	141	58	0
957	173	50.0247	16	nao		5	2.27312	80.1631	2.82375	0.48685	4	2.38562	84.2419	2.83187	4.40936	2.89232	4.40936	1.518	1.07339	23.634		0	0	0	Brazil	1																				0	158	59	0
958	173	72.6986	1	sim	nao	5	1.19375	77.5477	1.5275	1.96541	5	1.335	73.4525	1.78688	3.74395	4.86243	3.23827	1.1195	1.14936	40.8144		0	0	1	Brazil	0	sim	sim	5	1.11687	73.4786	1.51063	5	1.07562	70.6486	0	0	2.92638	1.475	0.641497	0.0822158	0.24011	0.559285	0.111653		0	146	87	0
959	173	60.5123	4	nao		5	1.9875	69.9362	2.61375	0.987535	5	2.105	74.4803	2.73688	0.533666	2.95789	1.41895	2.42442	1.08843	58.6889		0	0	0	Brazil	0																				0	155	141	0
961	446	59.9726	4	nao		5	1.79	68.5988	2.4	0.27675	5	1.875	72.4113	2.42875	1.04884	0.236097	0.291741	0.812755	0.0393469	27.9155	nao	0	0	0	Brazil	0	nao		5	1.60125	71.8452	2.21438	5	1.55813	73.5832	0	0		2.1175							0	165	76	0
964	264	59.9918	4	nao		5	2.02937	71.3783	2.75062	1.69094	5	2.30312	69.7256	3.1875	2.11847	4.59649	4.09442	2.47923	0.355354	30.7306		1	0	0	Brazil	1						2.21438						0.179849	2.10875	0.125339	0.827362	0.125852	0.702026	0.496051		0	152	71	0
965	70	81.2658	3	nao		5	2.43625	76.0734	3.11375	1.13023										24.5603				0	Brazil	1																				0	151	56
967	70	40.137	11	nao		5	3.4375	70.2786	4.7275	1.10228	5	3.69375	69.6031	4.97625	0.367367	1.158	1.82613	0.790652	0.472485	43.2099		1	0	0	Brazil	0	nao		5	3.22438	69.174	4.525	4	3.19875	69.7275	1	1	2.09124	4.43813	2.24106	0.082947	2.53407	2.15813	1.73322		1	180	140	0
969	57	54.8301	15	nao		5	2.41	83.229	2.87188	1.16364	5	2.3575	81.9644	2.85375	0.55532	1.15283	0.528504	0.597529	0.441489	23.4586		0	0	0	Brazil	0	nao		4	2.52562	87.5054	2.84437	5	2.585	89.0803	0	0	0.217858	2.8775	0.305249	0.963926	0.146053	0.658687	0.578331		1	169	67	0
970	10	45.6658	11	nao		4	2.33312	67.5289	3.1775	0.0139128	5	2.31375	86.3138	2.67375	2.07432	0.942171	1.92672	1.13226	0.696248	18.662		0	0	0	Brazil	1																				0	157	46	0
971	151	61.0356	2	nao		5	2.27625	79.9912	2.7425	0.0806175	5	2.14687	73.7758	2.78062	2.74018	2.25872	3.20193	0.48161	0.667188	28.7274		0	0	0	Brazil	0																				1	177	90	0
973	151	43.3507	1	nao		5	2.90687	80.8026	3.57687	1.63731	5	2.95875	83.4921	3.48812	2.03675	2.15332	1.17532	0.116596	0.691638	25.5102		0	0	0	Brazil	0																				1	168	72	0
974	151	45.2301	4	nao		5	1.6325	52.8852	2.8	0.284678	5	1.8225	52.3801	3.15937	2.93007	3.14821	4.39913	0.218239	0.885151	21.4536		1	1	0	Brazil	0	nao		3	1.56062	55.4027	2.76187	2	1.54062	53.1823	1	1	2.16071	2.8575	6.16121	4.98925	6.96153	1.17377	1.39704		1	163	57	1
975	151	51.8685	4	nao		5	3.83687	68.0901	5.29812	0.982733	5	4.04625	77.5701	5.21625	0.450467	2.48965	0.450467	2.0393	1.442	22.4088		0	0	0	Brazil	0	nao		5	3.7575	77.5942	4.74687	5	3.79	76.5077	0	0	1.26814	4.80562	0.33216	4.81887	0.368814	4.48707	3.14695		1	178	71	0
976	288	42.2027	8	sim	sim	5	3.16125	72.9134	4.09125	0.727463	5	3.25187	79.2536	4.03188	1.23863	2.13836	1.5402	0.899844	0.423028	25.5102		0	0	1	Brazil	0																				1	168	72	0
977	57	46.5836	16	sim	sim	5	2.61188	79.5394	3.28375	2.7579										26.7229				1	Brazil	0	sim	sim	5	2.23	78.4348	2.84125	5	2.28312	78.3737	0	0	2.77546	2.90625	1.13162	0.563588	1.02624	0.568049	0.327151		0	163	71
978	70	43.411	15	nao		5	4.51312	88.1147	5.12187		5	4.51437	87.5727	5.155	0.0343014	0.313964	0.0343014	0.279666	0.197753	21.8776		0	0	0	Brazil	0	nao		4	4.10687	84.7215	4.8475	5	4.05375	85.4095	0	0		4.65188	1.31572	0.45938	0	0.856363	0.324824		1	175	67	0
981	26	66	4	nao																				0	Brazil	0	sim		5	1.38063	81.6938	1.6675	5	1.29437	80.521	0	0	0.70584	1.57625	0.220282	0.617262	0.224656	0.396986	0.277608
982	1	90.1452	4	nao		5	1.57	94.2943	1.665	1.91001	5	1.59812	87.8996	1.81813	3.05441	0.69474	3.05441	2.35992	1.66871	22.83		0	0	0	Brazil	1																				0	145	48	0
983	1	51.2986	9	nao		5	3.72	80.8806	4.59	2.30939	5	3.71187	72.4622	4.7475	1.10425	0.513825	0.195757	0.590443	0.22491	27.31		0	0	0	Brazil	0																				1	169	78	0
984	1	76.1315	6	nao		5	1.69125	91.2032	1.85438	4.50011	2	2.07625	67.7682	3.05938	17.1439	2.46892	17.4626	14.7062	10.6251	23.4224		1	0	0	Brazil	0	nao		3	1.49563	70.9668	2.07312						0								0	149	52	0
990	173	42.5315	10	nao		5	4.1975	81.1994	5.0975	1.45398	5	4.46062	86.8248	5.12625	0.29308	0.317756	0.884857	0.0246778	0.401006	30.2992		0	0	0	Brazil	0	nao		4	4.02625	83.7276	4.7875	5	4.24437	83.9847	0	0	1.06024	5.02562	0.421004	0.554018	0.627125	0.133015	0.0517003		1	178	96	0
991	173	43.6329	11	nao		5	2.38812	79.9205	2.93375	0.498864	5	2.37625	81.5355	2.87375	2.10847	1.23823	1.42913	0.870344	0.134998	35.3798		0	0	0	Brazil	0	sim	nao	5	2.18062	84.1128	2.58	5	2.1325	86.053	0	0	1.25289	2.475	0.465199	0.49913	0.826184	0.0339306	0.231272		0	155	85	0
997	173	76.0575	0	nao		5	0.940625	62.8918	1.395	1.40782	5	1.07187	62.7286	1.58812	6.3791	2.13451	5.07341	4.24749	2.07924	24.5949		1	1	0	Brazil	0																				0	144	51	1
998	173	40.9534	6	nao		5	3.46	81.6158	4.225	0.736019	5	3.665	86.8355	4.22	1.96404	1.78272	2.16917	0.181345	0.273317	34.7975	nao	0	0	0	Brazil	0	nao		5	3.08375	79.7865	3.83062	5	3.22563	84.4404	0	0	1.59844	3.7925	0.522537	1.45339	0.632078	0.930884	0.580783		1	181	114	0
999	173	40.9151	4	nao		5	1.60312	63.4744	2.39812	0.166053	5	1.69062	70.8486	2.355	3.76464	1.42583	2.83302	2.33944	0.995236	25.6837		0	0	0	Brazil	0	nao		3	1.71062	70.9251	2.37125	5	1.54875	68.9482	1	1	9.69894	2.1675	1.43091	3.03129	0.14287	1.60073	2.04247		0	145	54	1
1000	87	43.2027	11	nao		5	3.95812	75.0178	5.08437	0.804224	5	2.98937	74.6994	3.83312	1.04575	0.967515	0.346733	0.0782433	0.438965	25.2801		0	0	0	Brazil	0																				1	179	81	0
1001	195	53.1205	5	nao		1	3.07875	87.5889	3.50812	2.91868										29.3333				0	Brazil	0																				0	150	66
1002	210	57.3342	0	nao		4	2.05312	57.0709	3.38063	2.50115	5	2.33375	59.0449	3.59062	2.37616	0.723288	0.841937	1.65302	0.0839055	19.7777		1	0	0	Brazil	1																				1	159	50	1
1003	129	51.0877	5	nao		5	2.49625	78.8082	3.04	0.9513	5	2.41812	90.8429	2.66188	0.919079	1.08658	0.919079	0.167512	0.118449	25.0657		0	0	0	Brazil	0	nao		5	2.24437	83.7649	2.66687	5	2.3225	83.1506	0	0	1.49041	2.78625	0.110844	0.247809	0.509397	0.136964	0.184974		0	156	61	0
1004	210	52.5315	4	nao		5	2.47312	79.6658	3.05687	2.12785	5	2.6025	83.33	3.08437	1.27072	0.579736	0.893975	0.69101	0.222202	35.7495		0	0	0	Brazil	1																				0	156	87	0
1005	173	43.6603	11	nao		5	3.2675	66.3031	4.65188	0.956454	5	3.3525	69.4279	4.6325	0.459101	0.277373	0.34427	0.181732	0.0473021	23.255		1	0	0	Brazil	0	nao		5	3.06437	76.169	3.9375	4	3.32437	78.9872	0	0	0.348801	4.05875	1.16457	2.39285	0.119869	1.22845	1.60727		1	171	68	0
1006	80	41.8932	15	sim	nao	5	3.21	74.4564	4.20625	1.0692	5	3.49312	74.1443	4.51312	0.896802	1.04511	0.186302	0.148318	0.607271	23.04		0	0	1	Brazil	1																				1	178	73	0
1007	245	41.7699	4	nao		5	0.604375	64.5959	0.925625	5.86769	2	2.50312	83.3507	2.96375	7.04481	3.77027	6.16228	3.27889	1.69337	23.4224		0	0	0	Brazil	0	nao		5	2.22563	82.1264	2.69	1	2.41437	85.0319	0	0	0.230387	2.81813	1.79693	2.13683	2.00395	0.33997	0.0939762		0	149	52	0
1008	245	43.063	6	nao	sim	5	1.96437	68.4153	2.69812	2.14502	4	2.15375	67.5157	2.97438	4.57674	0.226078	1.68395	4.35088	1.03089	27.8293		1	0	0	Brazil	0																				0	154	66	1
1009	210	65.6027	3	nao		4	2.04312	78.0377	2.59625	4.75041	5	2.12	85.2475	2.46312	0.822222	1.64492	0.233637	0.822754	0.997947	28.9062		0	0	0	Brazil	1																				0	160	74	0
1010	210	44.2301	6	nao		5	3.20687	67.7181	4.41375	0.734731	5	3.36937	73.3469	4.36937	0.890658	0.658877	0.426088	0.231786	0.164605	28.0763		0	0	0	Brazil	0	nao		5	2.6625	72.4243	3.6475	5	2.9525	76.7132	0	0	1.77896	3.815	0.449249	0.14984	0.546564	0.29941	0.280523		1	182	93	0
1011	210	65.1534	1	nao		5	1.73812	71.1435	2.215	0.923796	5	1.74062	67.1084	2.22125	2.32065	0.586386	0.981679	1.73438	0.279527	23.3377		1	1	0	Brazil	0	nao		4	1.07125	75.3407	1.42062	0	1.27562	77.3399	0	0	4.95877	1.63063	3.68399	1.93151	3.55637	1.7531	1.14934		1	159	59	0
1012	129	59.9288	4	nao		4	2.35187	80.3373	2.84562	3.82824	5	2.24688	81.5563	2.69125	1.083	1.2301	1.22571	0.147108	0.00309798	23.8054		0	0	0	Brazil	0	nao		5	1.84	77.3312	2.37312	5	1.90812	81.8718	0	0	1.06953	2.31875	0.0758919	0.956022	0.209967	0.880136	0.527548		0	152	55	0
1013	129	58.2027	0	nao		5	2.29375	80.3415	2.75937	0.304958	5	2.26125	78.1932	2.75125	2.58318	0.15653	1.65766	2.4267	1.06148	27.0552		0	0	0	Brazil	0	nao		5	2.07312	79.8507	2.56938	1	2.15125	83.3616	0	0	1.17938	2.54062	0.0685363	0.0410999	0	0.0274406	0.0290667		0	155	65	0
1014	129	56.274	7	nao		5	1.72625	70.8387	2.38125	0.802577	5	2.10625	82.095	2.56562	0.293445	2.54179	0.293445	2.24842	1.58988	25.5102		0	0	0	Brazil	0	nao																			1	168	72	0
1015	129	46.7425	5	nao		4	2.86375	78.1511	3.5625	3.73066	5	2.82812	78.723	3.50937	1.83179	1.9004	1.27063	0.0686306	0.445371	28.4799		0	0	0	Brazil	0	nao		3	2.49812	78.4495	3.1775	5	2.51125	79.3131	0	0	0.684818	3.16	0.13972	1.13534	0.0419672	0.99563	0.773134		0	159	72	0
1016	195	47.063	8	nao		5	3.10375	81.2234	3.81562	2.39098	5	3.28813	71.852	4.14062	0.0579725	1.94848	1.65209	1.89052	0.209612	29.7527		0	0	0	Brazil	0	nao		5	2.97937	81.5708	3.625	5	3.03688	82.0084	0	0	1.0563	3.67812	1.21573	1.58934	1.26074	0.373648	0.23237		1	171	87	0
1017	195	51.7836	4	nao		5	3.05375	84.6794	3.5625	1.80923	0	2.81625	97.8289	2.87875	0.570308	0.646335	0.570308	0.076031	0.053762	32.0399	nao	0	0	0	Brazil	0																				0	159	81	0
1018	195	43.7452	4	nao		5	3.99312	80.4356	4.885	1.10322	5	4.05375	75.9841	5.15312	0.624028	0.174652	1.21095	0.449376	0.732781	24.4473		0	0	0	Brazil	0																				1	168	69	0
1020	195	64.8219	3	nao		5	2.0325	62.0729	2.78125	0.462319	5	2.04562	86.2451	2.37188	1.24054	2.08263	1.24054	0.8422	0.59553	32.8181		0	0	0	Brazil	0	nao		5	1.72	80.5621	2.11875	5	1.77187	80.8844	0	0	0.818191	2.155	0.791196	1.3344	0.721429	0.54323	0.433459		0	145	69	0
1021	51	67.7973	5	nao		5	3.45312	80.6923	4.26187	1.28707	4	3.48125	85.7055	4.01437	0.831764	3.84687	0.353163	3.01558	2.4706	26.3146		0	0	0	Brazil	0	nao		3	3.13812	78.8845	3.90375	0	2.5875	66.3143	1	0	1.21029	3.81875	0.682868	3.42882	0.767962	2.74628	1.88176		1	151	60	0
1022	51	40.7041	10	sim	sim	5	3.0275	82.2551	3.55687	0.586398	5	2.99937	86.344	3.47375		2.09336	2.02602		0.0476313	26.7229		0	0	1	Brazil	0	nao		5	2.8075	84.5792	3.2725	5	2.76875	84.542	0	0	0.678475	3.2325	0.623478	1.07759	0.397594	0.454123	0.480835		0	163	71	0
1023	51	55.7342	1	nao		5	2.265	83.1193	2.70937	3.87111	5	2.3075	83.3409	2.71438	3.0992	1.45117	2.03139	1.6484	0.410345	29.4321		0	0	0	Brazil	0	nao		3	2.03	82.4156	2.40437	5	1.99062	83.7057	0	0	0.7205	2.3625	0.466122	0.669185	0.45039	0.203069	0.154712		0	152	68	0
1024	51	40.5616	9	nao		5	2.63437	84.6046	3.05375	1.19676	5	2.6775	86.493	3.08187	0.977501	0.763368	0.996432	0.214143	0.164805	21.83		0	0	0	Brazil	0	nao		5	2.25563	84.5001	2.63625	5	2.22438	88.6868	0	0	0.589189	2.49437	0.601636	1.44513	0.569243	0.843528	0.619361		1	163	58	0
1025	51	59.8795	1	nao		5	3.86375	76.5194	4.82812	1.26525	5	4.02562	84.3946	4.71125	1.86809	1.03954	1.90134	0.828639	0.609439	29.7265		0	0	0	Brazil	0																				1	174	90	0
1026	51	58.9425	3	nao		0	2.6	77.3953	3.20187	9.51648										29.34				0	Brazil	0	nao		5	1.61812	81.0582	1.975	1	1.85687	81.4196	0	0	0.923439	2.22187	2.74585	2.89012	2.32501	0.144321	0.399729		0	162	77
1027	51	47.5726	5	nao		5	3.71	85.9418	4.2725	1.66403	5	3.72687	87.434	4.24563	0.708566	1.48587	0.501424	0.777349	0.696131	20.9573		0	0	0	Brazil	0	nao		5	3.47312	80.8173	4.26875	5	3.80312	86.2142	0	0	0.051779	4.41062	0.492623	0.876941	0.978661	0.384322	0.0719275		1	172	62	0
1028	214	40.8877	6	nao		2	3.06	83.521	3.55937	1.26526	2	2.90313	84.5622	3.39437	4.17466	7.72207	4.14093	3.55314	2.5363	34.8502		0	0	0	Brazil	0	nao		5	2.7675	80.7882	3.31687	5	2.71563	81.6729	0	0	0.53498	3.2275	0.239647	0.769041	0.729471	0.529393	0.027981		0	158	87	0
1029	288	47.9014	4	nao		5	2.94812	80.0849	3.63375	4.29841	5	2.98062	84.5717	3.51812	1.79047	2.01515	2.0518	0.224724	0.0259193	29.7284		0	0	0	Brazil	0	nao		5	2.525	82.6852	3.045	3	2.48375	82.6711	0	0	0.905609	2.9975	1.59168	1.54697	1.98848	0.0447124	0.312242		0	149	66	0
1033	173	40.9534	11	nao		5	2.06625	76.652	2.6475	0.907195	4	2.26062	82.4857	2.72625	4.54372	4.4566	4.63759	0.0872131	0.128114	21.5045		0	0	0	Brazil	0	nao		5	1.83	78.1425	2.32187	5	2.06875	84.8718	0	0	1.36444	2.43125	1.29912	0.859699	1.67373	0.439447	0.575646		0	154	51	0
1034	38	40.7726	9	nao		5	3.3475	82.6798	4.04875	2.01493	5	3.43062	87.3488	3.9275	0.315776	1.3657	0.315776	1.04994	0.742419	26.8386	nao	0	0	0	Brazil	0																				0	158	67	0
1035	173	44.9425	12	nao	sim	5	2.37625	82.0989	2.83625	0.626032	5	2.51125	89.17	2.81	0.979677	1.9627	1.18948	0.98312	0.546816	37.3333		0	0	0	Brazil	0	sim	sim	5	2.0975	85.1344	2.44937	5	2.22563	87.0447	0	0	0.507014	2.54688	1.48461	0.979736	1.59689	0.504911	0.436434		0	150	84	0
1036	173	45.7562	11	nao		5	2.83625	73.6808	3.62562	0.134211	5	2.91687	78.7015	3.63125	0.82759	0.395029	0.353829	0.432565	0.0291386	28.5156		0	0	0	Brazil	0	nao		5	2.42188	78.9366	3.02312	4	2.455	81.1068	0	0	1.06044	3.01437	2.14926	3.78923	2.02243	1.64063	1.2498		0	160	73	0
1037	87	40.2849	8	nao		5	3.55687	77.7247	4.43	0.00997895	5	3.62312	82.3437	4.31875	0.777655	1.11878	0.968501	0.341142	0.106269	36.4938		0	0	0	Brazil	0																				0	168	103	0
1038	173	49.0466	6	nao		4	3.90375	77.0255	4.84812	1.27854	5	3.895	84.0799	4.58125	0.0477119	0.113558	0.0675592	0.0658424	0.0325219	21.9363		0	0	0	Brazil	0																				1	164	59	0
1040	277	42.1671	7	nao		5	4.57188	79.2696	5.4975	1.35537	5	4.4325	83.6321	5.145	0.0750835	0.11975	0.0773533	0.0446654	0.0299858	23.7228		0	0	0	Brazil	0	nao		4	3.665	82.014	4.46812	5	3.49312	80.9296	0	0	1.86397	4.29625	1.06254	0.380573	0.952749	0.681984	0.404597		1	173	71	0
1041	214	40.663	11	nao		3	3.09375	75.5841	4.06187	5.30556	3	6.93812	99.4981	6.97312	36.3031	49.0103	36.3031	13.948	9.86271	21.4844		0	0	0	Brazil	0																				0	160	55	0
1042	244	51.0521	0	nao		5	1.91562	82.3703	2.27625	0.722033	5	1.86187	88.4764	2.10375	1.29278	1.6813	1.52888	0.388557	0.107786	28.5714		0	0	0	Brazil	0	nao		5	1.75937	87.0439	2.015	5	1.795	90.9724	0	0	1.28363	1.96625	0.0448113	1.79519	0.995922	1.75039	0.56522		0	140	56	0
1043	73	66.8164	0	nao		5	2.87812	73.3631	3.84187	0.96126	5	2.955	72.0732	3.97125	2.42299	1.20667	0.424149	1.2165	0.553335	21.1553		0	0	0	Brazil	0	nao		0	2.08938	76.9744	2.71438														1	167	59	0
1044	73	62.2055	0	nao		3	1.55125	65.4191	2.1075	3.65707	5	1.40437	60.2898	2.06312	1.49551	0.125985	1.07922	1.36954	0.674055	25.2363		1	1	0	Brazil	0	nao		3	1.10938	61.0805	1.79562	3	1.29875	63.4698	1	1	1.99677	2.02813	6.22326	5.51543	6.1626	0.709045	0.458391		0	158	63	1
1045	73	63.6192	8	nao		5	2.3525	58.5745	3.43687	1.455	5	2.51375	63.8818	3.505	0.38289	1.36681	0.37928	0.983953	0.698317	32.9507	nao	1	0	0	Brazil	0	nao		4	1.96687	68.5024	2.81125	5	2.10375	70.1396	0	0	3.06774	2.97438	1.09882	2.13241	1.89727	1.03371	0.166306		1	168	93	1
1046	73	43.811	3	nao		5	3.61687	81.1527	4.39	1.44411	5	3.67875	81.3433	4.41062	1.37149	0.0600914	0.907583	1.31141	0.599272	26.0262		0	0	0	Brazil	0	nao		4	3.05	79.5695	3.81937	5	3.18625	82.2523	0	0	2.37663	3.86875	0.883956	0.977632	1.07042	0.0936828	0.0656175		1	164	70	0
1047	73	79.2575	4	nao		5	1.91125	81.6992	2.2875	0.406883	5	1.76937	78.5734	2.2375	6.55052	3.32335	6.20612	3.23069	2.04054	41.2454		0	0	0	Brazil	0	nao		3	0.9525	77.2036	0.711875	3	1.43687	76.151	0	0	1.22104	1.88063	49.6937	64.2255	49.5737	17.2911	12.322		0	141	82	0
1048	73	84.4055	1	nao		5	1.9925	78.4642	2.5125	3.51526	5	2.31813	82.4405	2.79875	1.65367	3.39693	2.68715	1.74374	0.502116	25.711		0	0	0	Brazil	0	nao		3	2.01062	75.5342	2.5875	5	1.935	75.4202	0	0	1.06694	2.47062	0.831686	1.54698	1.08148	0.715336	0.329186		1	159	65	0
1049	73	71.4685	2	nao		5	1.22375	80.5099	1.48937	2.32234	3	1.30813	80.1916	1.60875	4.27027	1.57135	3.63486	2.69982	1.45954	42.7544		0	0	0	Brazil	0	nao		5	1.06875	75.7643	1.39375	5	1.07625	74.8696	0	0	3.01172	1.41812	0.897229	1.45197	0.751907	0.554772	0.495041		0	141	85	0
1050	73	76.2055	5	nao		5	1.05125	37.2289	2.12875	0.982523	5	1.03625	33.5085	2.25813	3.50002	0.128063	0.589589	3.37204	0.326353	23.4221		1	1	0	Brazil	1																				1	156	57	1
1051	73	94.2274	6	nao		5	0.756875	58.2492	1.17	0.302829	5	0.708125	51.3599	1.20687	1.58827	0.816014	0.588336	0.772313	0.160995	16.1377		1	0	0	Brazil	1																				0	143	33	1
1052	38	50.6164	3	nao		5	3.19375	87.9215	3.62	0.576131	5	3.16062	88.1164	3.56062	2.12607	0.646143	2.02696	1.48003	0.976444	23.5294		0	0	0	Brazil	1																				1	170	68	0
1054	83	41.5069	7	sim	nao	5	3.02187	81.5208	3.6525	0.962383	5	3.07125	81.8591	3.68625	2.35922	1.27773	2.55088	1.08165	0.900408	25.8065		0	0	1	Brazil	0	nao		5	2.91687	80.8419	3.56375	5	3.05187	84.0882	0	0	2.08898	3.59687	1.24065	2.11647	2.01888	0.875931	0.069024		0	155	62	0
1055	73	50.4986	0	nao		5	3.45875	76.8398	4.27812	0.69553	5	3.54437	80.968	4.23187	1.89272	1.35958	2.15222	0.533204	0.560567	24.1288		0	0	0	Brazil	0	nao		5	3.02625	82.6421	3.62562	5	3.10938	85.2906	0	0	0.920153	3.6175	1.09951	1.14627	0.736824	0.046765	0.289542		1	159	61	0
1056	73	41.7507	5	nao		5	2.28688	83.8259	2.68187	2.49873	5	2.29	87.4046	2.61312	2.94448	1.63989	2.75877	1.3049	0.791333	31.9311		0	0	0	Brazil	0	nao		3	2.03125	85.0118	2.37625	5	2.07625	85.5304	0	0	0.074434	2.4075	1.08235	0.512701	0.589869	0.569669	0.0545715		0	147	69	0
1057	94	76.5096	4	nao		5	2.80187	69.7743	3.6975	1.16897	5	2.885	74.5117	3.65875	1.6396	3.6133	3.3763	1.97428	0.167678	27.0051		0	0	0	Brazil	1																				0	161	70	0
1059	94	47.9397	0	nao		4	2.20312	79.5891	2.62562	1.25662	3	2.23312	80.5455	2.63625	5.94654	2.2518	3.03083	3.69722	0.551036	27.6888		0	0	0	Brazil	0	nao		4	1.84875	82.3267	2.2175	5	1.83312	81.5855	0	0	4.54605	2.21625	0.118116	0.824473	0.661124	0.70636	0.115506		0	159	70	0
1060	94	65.5534	4	sim	nao	5	1.99937	60.9333	2.99312	2.05219	5	1.15812	57.8882	1.82187	3.13868	7.21947	1.02621	4.08541	4.38092	25.2174		1	1	1	Brazil	1																				1	163	67	1
1061	94	68	4	nao																				0	Brazil	1
1062	94	45.2219	3	nao		5	1.84	66.411	2.54187	1.05094	5	1.88437	62.9568	2.67438	0.981267	0.991934	0.198584	0.0106693	0.560984	17.7778		1	1	0	Brazil	1																				0	150	40	1
1063	94	46.4055	2	nao		5	3.845	82.8664	4.64	1.08453	3	4.01562	85.9417	4.67062	0.550723	2.14512	0.522336	1.5945	1.14755	21.8871		0	0	0	Brazil	0	nao		5	3.49437	80.8065	4.32437	2	3.5475	80.0451	0	0		4.40438	3.78843	2.73014	0	1.05885	1.9305		1	171	64	0
1064	94	51	3	nao																				0	Brazil	1	nao		5	2.47	86.119	2.86375	5	2.60812	89.2239	0	0	0.108108	2.92313	0.136201	0.373773		0.237573
1065	73	41.2603	3	nao		5	2.54688	89.2857	2.8525	1.58232	5	2.49937	86.6898	2.88312	2.06852	2.88688	2.25813	0.818613	0.444737	30.7574		0	0	0	Brazil	0																				0	153	72	0
1066	129	51.7781	8	nao		5	2.68562	62.0505	4.02187	0.209092	5	3.00812	62.9479	4.26375	1.81718	0.664223	0.624659	1.15303	0.0279836	22.7732		1	0	0	Brazil	0	nao		3	2.30187	59.528	3.78688	5	2.58875	63.1595	1	0	2.54236	4.06875	0.552049	0.273674	0.90732	0.278375	0.448059		1	165	62	1
1067	1	44.5205	14	nao		5	4.18687	83.435	4.92375	1.52417	5	4.05937	83.3013	4.77063	0.254393	0.185319	0.111256	0.0690743	0.0523718	25.2595		0	0	0	Brazil	0	nao		4	3.88125	85.0219	4.56	5	3.83062	85.1842	0	0	0.740428	4.48688	0.196826	0.150138	0.138029	0.0466849	0.00856184		1	170	73	0
1068	1	74.1808	10	nao		5	2.5075	73.7907	3.17812	3.12691	5	2.31	75.6912	2.83375	2.5654	1.13785	3.71319	1.42775	1.82142	29.0437		0	0	0	Brazil	0	nao		4	1.68437	65.4603	2.50812	4	1.88625	71.6694	0	0	3.48452	2.5825	4.14827	2.77109	4.95967	1.37797	1.54861		1	167	81	0
1069	1	68.8219	10	nao		5	2.13	72.4182	2.82437	1.64628	5	2.23	74.3333	2.95125	2.51896	0.019825	2.57684	2.49913	1.80808	44.4127		0	0	0	Brazil	1																				0	163	118	0
1071	1	48.2055	9	nao		5	3.315	75.0212	4.16625	0.180559	5	3.465	79.3247	4.17625	0.151926	1.18322	1.07695	1.03131	0.0751557	26.1719		0	0	0	Brazil	0	nao		5	3.09938	82.2524	3.74563	3	3.30062	82.169	0	0	0.141732	4.00437	2.98841	3.54102	3.03247	0.552906	0.359788		1	160	67	0
1072	73	55.6274	4	nao		2	1.54875	78.4674	1.95	31.5779										30.1315				0	Brazil	1																				0	148	66
1073	1	67.1041	6	nao		5	1.94187	77.52	2.42562	0.511997										24				0	Brazil	0																				0	150	54
1074	1	73.5562	4	nao	sim	4	1.29375	69.9797	1.82	12.7314	5	1.44937	70.4221	1.92312	4.65786	5.21675	1.3924	0.559572	2.7052	30.6826		0	0	0	Brazil	1																				0	141	61	0
1075	1	42.0027	15	nao		5	2.6025	81.4076	3.18875	1.98156	5	2.70687	82.9058	3.26187	1.04999	2.6106	2.14567	1.56082	0.328851	20.8889	nao	0	0	0	Brazil	0	sim	sim	5	2.4225	81.037	2.96438	4	2.52	81.669	0	0	0.50871	3.05187	3.25275	3.02726	2.97184	0.2256	0.03921		0	150	47	0
1076	1	41.9096	15	nao		3	3.5625	81.2545	4.29938	3.37845	5	3.6025	80.9551	4.305	0.819081	1.43751	0.0102687	0.618461	1.00921	24.2215		0	0	0	Brazil	0	sim	sim	3	3.32187	81.1698	4.08375	0	3.27875	81.3964	0	0	0.717871	4.02688	0.617077	0.718011	0.650492	0.100934	0.0477453		1	170	70	0
1077	1	46.0658	11	sim	nao	4	2.4175	83.8137	2.86312	5.13474	5	2.48375	82.6367	2.91875	1.54591	1.54697	1.43777	0.00105109	0.0772175	32.8707		0	0	1	Brazil	0	nao		4	2.1275	85.5276	2.46438	4	2.15188	83.5883	0	0	1.14801	2.56	3.91661	3.23513	3.93922	0.681912	0.498177		0	148	72	0
1078	94	41.5562	0	nao		5	2.78437	72.7347	3.71312	2.06499	4	3.10687	77.5628	3.85062	3.20437	4.0381	3.28832	0.834267	0.530527	23.1911		0	0	0	Brazil	0	nao		5	2.63125	78.0497	3.35375	5	2.665	79.3155	0	0	1.33015	3.33437	0.237152	0.449169	0.37209	0.212013	0.0545069		0	154	55	0
1079	94	52.611	2	nao		5	1.935	75.8824	2.44562	2.65096	4	2.05875	73.363	2.64562	4.41738	0.193463	3.42176	4.2241	2.28283	31.6118		0	0	0	Brazil	0																				0	153	74	0
1080	94	50.8603	1	nao		5	2.82125	74.9087	3.58562	1.41919	4	2.81562	74.6108	3.52312	3.81245	1.90895	2.98444	1.90419	0.760704	24.5578		0	0	0	Brazil	0																				1	155	59	0
1081	319	51.463	7	nao		5	1.42687	63.4167	2.155	0.287691	5	1.5825	69.5604	2.22375	0.546026	1.0409	0.358635	0.494886	0.482453	33.7822		1	1	0	Brazil	0	sim	sim	5	1.31687	75.4656	1.71938	4	1.50187	74.8598	0	0	0.645524	2.00563	3.59143	4.99636	4.73682	1.40618	0.183738		0	147	73	0
1082	319	62.6904	4	nao		5	1.63187	50.7977	2.95812	0.074738	5	2.05375	51.6911	3.585	1.6201	0.366772	1.20597	1.25337	0.593414	33.9592		1	1	0	Brazil	1																				1	175	104	1
1083	36	84.011	4	nao		5	2.83312	77.6332	3.635	0.831603	4	2.8025	78.6391	3.53125	3.93864	3.8222	4.20115	0.116527	0.268173	25.0657		0	0	0	Brazil	1																				0	156	61	0
1084	36	65.5096	15	nao		5	3.18562	80.534	3.75563	1.41434	5	3.13375	87.8109	3.53437	1.53977	0.410164	1.04552	1.12964	0.449274	27.0169		0	0	0	Brazil	0																				1	171	79	0
1085	36	62.9041	13	nao		5	2.08375	83.3083	2.47812	2.63405	5	2.15625	83.0325	2.53187	0.512395	0.928369	0.578371	0.415983	0.247497	31.2295		0	0	0	Brazil	0	nao		5	1.57187	75.7758	1.98625	5	1.90062	81.0933	0	0	0.918175	2.27312	0.0188627	2.67727	0.272712	2.65841	1.70034		0	156	76	0
1086	36	46.6849	15	nao		5	4.0775	83.0554	4.88375	0.0724326	5	4.12313	80.9945	4.97813	0.10425		0.30249			32.3029		0	0	0	Brazil	1																				1	182	107	0
1087	18	46.4055	3	nao		5	2.10687	82.4609	2.51312	0.228982	5	2.115	74.735	2.59625	0.0468626	2.33649	2.23051	2.28965	0.0749606	39.3525		0	0	0	Brazil	0	nao		1	1.96062	84.0793	2.32437						2.02499								1	157	97	0
1089	214	71.2548	4	nao		5	1.23438	70.1848	1.66	1.15413	5	1.43125	81.8149	1.73125	2.57223	4.55787	3.18446	1.9868	0.971847	21.2191		0	0	0	Brazil	0	nao		5	1.14375	80.3336	1.41375	5	1.00625	75.1634	0	0	0.046904	1.32562	3.00036	2.23062	2.92642	0.769999	0.49217		0	144	44	0
1090	214	43.6055	8	nao		5	2.43562	82.389	2.95062	0.9955	5	2.60375	80.7991	3.17062	0.0548743	3.28241	0.279324	3.22756	2.1236	22.8269		0	0	0	Brazil	0																				0	148	50	0
1091	414	51.3973	4	nao		5	2.16562	82.3627	2.5	0.230186	5	2.11063	92.0163	2.29375	1.73584	0.673234	1.73584	1.06266	0.751419	23.3091		0	0	0	Brazil	0																				0	155	56	0
1092	214	45.8548	3	nao		5	2.395	78.4121	3.01375	0.470816	5	2.59	82.963	3.08875	1.87912	0.445041	1.37246	1.43414	0.655808	18.8707		0	0	0	Brazil	0	nao		5	2.37125	78.098	3.0075	5	2.43062	77.0252	0	0	0.0661598	3.11875	0.576541	1.00714	0.141845	0.430614	0.611863		0	166	52	0
1093	59	46.0384	8	sim	nao	5	2.46187	65.6938	3.3775	0.183425	5	2.52062	73.5949	3.285	1.48645	3.26467	1.97801	1.77865	0.910097	28.9811		0	0	1	Brazil	0																				0	163	77	0
1094	59	69.6356	0	nao		5	2.055	72.9532	2.67062	3.92885	5	2.2725	81.7079	2.73937	2.58895	0.70359	1.53293	1.88554	0.58647	29.5525		0	0	0	Brazil	0																				0	155	71	0
1096	141	41.3151	6	nao		5	3.0475	75.2701	3.93812	1.58875	5	3.2825	80.7876	3.97812	1.87357	1.93803	0.781952	0.064463	0.817531	22.3214		0	0	0	Brazil	0	nao		4	3.22187	78.9071	4.06375	5	3.30813	81.2932	0	0	2.07453	4.0125	1.0393	0.954918	0.741815	0.0843889	0.150685		1	168	63	0
1097	141	58.1014	3	nao		5	2.86687	68.8429	3.86437	0.874532	5	3.1025	74.8379	3.91562	1.44308	1.4535	1.09188	0.0104245	0.255723	29.6665		0	0	0	Brazil	0	nao		4	1.4675	56.0783	2.51125	4	2.24187	61.3897	1	1	1.69186	3.57562	7.74332	5.79083	7.03215	1.95688	0.879533		1	159	75	0
1098	141	54.7863	3	nao		5	2.59187	86.3419	3.00187	1.1727	5	2.67687	88.4734	3.01437	1.05956	1.13164	0.79616	0.0720804	0.237226	29.0487		0	0	0	Brazil	0	nao		5	2.46875	85.0377	2.86312	5	2.46875	87.0236	0	0	0.729212	2.80625	0.0155835	0.14336	0.426492	0.127776	0.200208		0	153	68	0
1099	141	40.9671	7	nao		5	2.90375	85.5145	3.35562	1.02143	5	2.97375	84.287	3.44562	1.92997	0.611955	0.476165	1.31809	0.0960241	21.3599		0	0	0	Brazil	0																				1	159	54	0
1100	141	82.2932	0	nao		5	2.96	71.7358	3.82125	0.638969	5	3.07375	74.5377	3.91125	1.97777	2.27911	1.59979	0.301402	0.480434	34.8161		0	0	0	Brazil	1																				1	172	103	0
1101	319	48.6822	4	nao		5	2.8275	84.3715	3.31562	1.20988	5	3.03125	89.4999	3.37875	2.903	1.36902	2.73323	1.53428	0.964821	26.8136		0	0	0	Brazil	0																				1	165	73	0
1102	90	82.0767	0	nao		5	1.2575	64.3223	1.77437	1.7142										18.369	nao			0	Brazil	1																				0	153	43
1103	73	41.3644	7	nao		5	2.90625	81.0528	3.48438	2.16343	5	2.89937	83.2257	3.38437	3.04536	0.412754	2.24183	2.63277	1.29342	27.993		0	0	0	Brazil	0																				0	157	69	0
1104	141	56.9781	12	nao		4	2.29	74.3506	2.8775	2.38956	5	2.3825	75.1429	3.01437	2.68441	1.38611	0.692449	1.29853	0.490518	21.2183		0	0	0	Brazil	0	nao		5	2.05062	77.1637	2.64562	5	2.04125	78.453	0	0	1.75888	2.55312	0.682696	1.04692	0.678321	0.364233	0.260646		0	161	55	0
1105	141	44.0384	5	nao		5	3.35812	81.3228	4.01937	2.17709	5	3.83938	85.856	4.38875	1.44766	1.63008	1.49593	0.182451	0.0948794	31.7739		0	0	0	Brazil	0	nao																			1	172	94	0
1106	1	58.6767	14	nao		5	2.37562	83.1911	2.7825	0.542089	4	2.30437	88.8648	2.58938	2.88686	6.06006	3.3547	3.17598	1.91492	23.4952		0	0	0	Brazil	0																				0	153	55	0
1107	214	56.3041	0	nao		5	1.775	88.446	2.00688	2.35068	5	1.90312	80.5343	2.21312	4.05929	1.12351	0.220003	2.93646	0.638885	29.0487		0	0	0	Brazil	0	nao		5	1.55687	77.99	1.8875	4	1.6475	86.1719	0	0	1.13288	1.89687	1.40067	4.59772	1.84093	3.19807	1.95017		0	153	68	0
1108	1	50.5342	10	nao		5	2.69062	86.7769	3.10063	0.156961	5	2.775	75.8326	3.43875	1.84745	2.28177	0.490063	0.434414	1.267	23.533		0	0	0	Brazil	0	nao		5	2.4825	80.8797	3.03937	5	2.41437	79.4692	0	0	0.0581819	3.015	1.78232	0.495951	1.60099	1.28642	0.781406		0	161	61	0
1109	1	50.5342	11	nao		5	2.07063	84.4938	2.4375	0.600867	5	2.12812	76.2598	2.5675	3.37258	2.55823	1.65436	0.814702	0.639268	20.3619	nao	0	0	0	Brazil	0	nao		4	1.42125	66.4136	2.11	5	1.73937	83.6489	0	0	2.02895	2.0725	1.63394	2.14079	1.8142	0.506942	0.230978		0	147	44	0
1110	446	45.4329	4	nao		5	2.54562	86.5307	2.92313	0.348595	5	2.44812	86.5827	2.81813	0.156472	1.33021	0.345852	1.17375	0.696062	22.5466		0	0	0	Brazil	0	nao		5	2.42687	80.4767	2.99375	5	2.45187	80.4223	0	0	1.59739	3.00688	0.188699	1.65949	0.176597	1.47081	1.04858		1	159	57	0
1111	38	51.6493	3	nao		5	3.25187	87.6959	3.70812	1.37185	5	3.32437	84.0949	3.82437	2.45673	1.28784	1.54201	1.16907	0.179743	36.5087		0	0	0	Brazil	0	nao		5	3.09	86.5546	3.54937	4	3.1475	86.0855	0	0	1.53554	3.6475	1.99807	1.64774	2.07774	0.350383	0.304109		1	163	97	0
1112	63	44.474	8	sim	nao	5	2.565	75.8595	3.28937	0.377194	5	2.70187	82.3429	3.26937	0.826393	0.475947	0.624555	0.350454	0.105087	25.6312		0	0	1	Brazil	0	sim	nao	5	1.96437	73.4689	2.6625	5	2.09875	74.3908	0	0	0.449592	2.815	0.471508	0.889972	0.314684	0.418469	0.406798		1	153	60	0
1114	90	70.5945	8	sim	nao	3	2.18875	75.8009	2.77375	4.87887	5	2.13562	76.3746	2.78813	1.48528	0.769836	4.39644	0.715486	2.56483	23.1247		0	0	1	Brazil	0																				1	157	57	0
1115	18	43.2082	4	nao		5	2.44625	78.2018	3.07187	0.418445	5	2.54437	86.25	2.95	0.722772	2.40236	0.859114	1.67974	1.09136	22.5069		0	0	0	Brazil	0	nao		5	1.67375	70.5665	2.3625	4	1.89187	75.5428	0	0	1.15038	2.50312	3.88002	3.12784	4.10601	0.752645	0.692113		0	152	52	0
1116	18	47.0301	0	nao		5	2.67125	82.1923	3.1975	0.304729	5	2.75062	81.3945	3.33187	1.31997	1.03582	2.23666	0.284172	0.84922	32.0513	nao	0	0	0	Brazil	0	nao		5	2.34375	81.2744	2.87	5	2.3075	80.5586	0	0	2.36407	2.8325	0.542079	0.268642	0.203126	0.27344	0.0463231		0	156	78	0
1118	94	57.4685	3	nao		4	2.5	81.5328	2.99563	2.70635	5	2.55562	67.9349	3.41188	0.578002	1.92815	0.78148	1.35023	0.810878	38.856		1	0	0	Brazil	0	nao		5	2.2775	83.4822	2.72312	5	2.33375	85.6226	0	0	0.0324666	2.72375	0.243636	1.53136	0.211242	1.28775	0.933485		0	158	97	0
1119	94	61.4822	1	nao		5	3.4775	76.5021	4.34125	0.932497	5	3.49187	77.2325	4.30062	1.19272	1.97631	1.11861	0.783678	0.606551	23.8751	nao	0	0	0	Brazil	0	nao		4	2.98187	84.2933	3.52688	5	2.88437	81.4795	0	0	2.99426	3.465	0.626979	0.107334	0.255551	0.51965	0.104804		1	165	65	0
1122	94	52.8301	6	nao		5	3.91687	85.568	4.47062	0.307112	5	3.99375	87.2712	4.48875	0.484519	0.790062	0.60314	0.30555	0.132178	25.3934		0	0	0	Brazil	0	nao		5	3.43187	86.6225	3.93625	5	3.52812	87.7779	0	0	0.382768	3.9975	1.47765	0.755589	1.55359	0.722107	0.564302		1	173	76	0
1123	94	48.8904	8	nao		5	2.13	78.201	2.61312	2.70605	5	2.315	77.3924	2.82312	0.727677	0.459661	0.502719	0.268024	0.0304427	38.8057		0	0	0	Brazil	0																				0	148	85	0
1124	1	45.137	17	sim	sim	5	3.53	78.9047	4.30125	1.65278	4	3.80062	85.3833	4.4125	2.48533	3.08936	1.86721	0.604259	0.864433	30.9917		0	0	1	Brazil	0	nao		4	3.105	81.6837	3.78875	3	3.2275	80.2861	0	0	1.14652	4.00688	2.63157	4.44899	2.6289	1.81849	1.28775		1	176	96	0
1125	1	55.4658	11	sim	nao	4	2.55187	66.1215	3.69	1.39087	5	2.65562	72.9192	3.52062	0.621608	1.70103	0.453355	1.07948	0.882274	19.6072		0	0	1	Brazil	0	nao		4	2.11063	70.2225	2.96875	5	2.145	70.9237	0	0	2.08461	3.02375	2.136	3.31044	2.66551	1.17485	0.456243		1	169	56	0
1127	153	59.7178	4	nao		5	4.34937	80.7777	5.12937	0.536214	5	4.15438	81.4084	4.79375	0.556441	0.319865	0.18462	0.236579	0.0956279	27.31		0	0	0	Brazil	0	nao		0	4.09062	84.1152	4.84062	5	3.84062	85.5373	0	0	2.33877	4.45563	0.226743	0.357617	0.00992155	0.130877	0.245858		1	169	78	0
1128	125	46.9918	3	nao		5	2.48875	73.3604	3.25	1.623	5	2.38312	79.5867	2.97125	2.92243	4.0635	2.48214	1.14175	1.11875	23.1473		0	0	0	Brazil	0																				0	161	60	0
1131	70	44.5123	8	nao		5	2.99625	79.5025	3.7125	0.597723	5	3.00187	79.5726	3.65937	0.082051	0.0147213		0.0673312		30.9917		0	0	0	Brazil	0	nao		4	2.81562	79.5515	3.46562	4	2.7625	82.0189	0	0	2.24108	3.32625	1.8073	3.30715	2.13089	1.50029	0.832029		0	176	96	0
1132	70	50.0192	15	nao		3	3.81625	67.1801	5.19688	1.78251	5	3.83	77.3835	4.805	1.85449	1.36307	1.60928	0.491485	0.17411	25.9259		0	0	0	Brazil	0	nao		5	3.60187	74.9707	4.70437	5	3.73563	76.8548	0	0	0.0187879	4.78437	0.887487	0.821044	0.798886	0.0664431	0.0156658		1	180	84	0
1133	40	74.2438	14	nao		5	1.86937	60.3511	2.73125	1.55408	5	1.81562	64.8148	2.5725	2.0649	0.586607	2.42896	1.47838	1.30284	20	nao	1	0	0	Brazil	1																				0	150	45	0
1134	51	44.0411	7	nao		5	3.05625	81.1349	3.75	1.82641	5	3.1425	79.7083	3.92437	0.0672874	2.21395	1.72117	2.14667	0.348512	36.391		0	0	0	Brazil	0	nao		5	2.83187	76.2025	3.6675	5	2.84375	78.0178	0	0	0.665886	3.6225	0.121353	0.875676	0.330167	0.754323	0.385739		1	159	92	0
1135	9	54.789	12	nao		5	2.66188	78.5069	3.25812	0.435393	5	2.68812	81.4429	3.24625	0.970667	0.97669	0.629024	0.0060215	0.245847	26.1752		0	0	0	Brazil	0																				0	167	73	0
1138	10	74.4685	4	nao		5	0.6625	37.6688	1.41375	3.88643	5	0.606875	27.5071	1.75812	1.15108	1.84431	3.68836	0.693297	1.30438	21.7051		1	1	0	Brazil	1																				1	177	68	1
1139	10	71.811	2	nao		5	2.02625	75.448	2.56375	0.224453	5	2.12687	78.176	2.60687	1.1133	2.77546	1.33481	1.66242	1.01889	26.4381		0	0	0	Brazil	0	nao		0	1.83812	77.4967	2.32812						2.13895								0	158	66	0
1140	122	47.326	15	nao		5	2.34063	83.4447	2.7375	2.23021	5	2.60875	81.9556	3.00875	2.22822	1.73197	1.57432	0.496349	0.111487	24.7676		0	0	0	Brazil	0																				0	162	65	0
1141	117	51.2658	19	nao		5	4.39	81.8076	5.22	0.161039	5	4.51062	83.2891	5.2775	0.845562	0.27487	1.02907	0.570693	0.533302	27.4648		0	0	0	Brazil	0	nao		4	4.22875	83.2738	5.00062	5	4.14375	85.6811	0	0	1.6541	4.78125	1.30032	0.235019	1.4285	1.06531	0.843932		1	179	88	0
1142	214	42.074	8	nao		5	4.30813	81.8549	5.16625	0.385996	5	4.31375	83.0166	5.13125	1.48684	0.762211	0.770712	0.724673	0.00600745	36.8481		0	0	0	Brazil	1																				1	168	104	0
1143	51	51.5479	2	nao		5	2.21	85.742	2.5775	2.67294	5	2.1775	88.9911	2.4375	0.452983	1.39372	0.491237	0.940762	0.638178	27.5862		0	0	0	Brazil	0	nao		1	2.05813	84.5226	2.435														0	145	58	0
1144	122	41.0329	5	nao		5	3.21812	82.1605	3.9075	0.499404	5	3.12687	83.5365	3.73375	1.60001	0.198148	1.59196	1.40188	0.98559	21.4533		0	0	0	Brazil	0	nao		5	2.53437	73.2743	3.3925	5	2.73625	79.4123	0	0	1.36792	3.38	0.411632	0.844889	0.0392349	0.433268	0.569677		1	170	62	0
1145	122	65.4521	7	nao		5	1.65562	75.2771	2.06125	2.7764	5	1.60062	78.7031	1.9425	1.96082	3.42171	1.28565	1.46137	1.51075	24.2568		0	0	0	Brazil	0	nao		5	1.385	77.6182	1.72812	5	1.32437	70.0496	0	0	2.76376	1.73	1.63151	0.603214	0.102259	1.02835	0.35423		0	145	51	0
1149	9	52.7096	7	nao		5	3.23312	78.5216	3.98125	0.40075	5	3.32312	76.2731	4.15625	0.28459	1.42388	1.86379	1.13932	0.311104	30.0781		0	0	0	Brazil	0																				1	160	77	0
1150	9	59.9425	9	nao		5	1.28625	65.2919	1.85312	0.791403	5	1.30313	69.5	1.81375	1.02084	0.887297	1.8764	0.133548	0.69946	24.7768		1	1	0	Brazil	0																				0	153	58	0
1158	245	45.6685	4	nao		5	4.13812	76.6053	5.3025	0.485066	5	4.11312	80.798	5.09062	0.75934	0.908345	0.768118	0.149011	0.09916	22.3863		0	0	0	Brazil	0	nao		5	3.5825	77.1052	4.51187	5	3.57687	81.0968	0	0	0.127448	4.30875	0.61387	0.720273	0.0410324	0.10641	0.480292		1	173	67	0
1159	63	56.6329	9	nao		5	3.22438	73.3229	4.19	0.0105506	5	3.125	71.7257	4.15937	1.08345	0.127394	0.844395	0.956062	0.507001	26.1962		0	0	0	Brazil	0																				1	178	83	0
1161	1	40.0356	14	nao		4	3.69313	77.7705	4.42875	0.661694	5	3.555	81.8653	4.31313	1.00444	0.136875	1.28208	0.867569	0.809795	29.7578		0	0	0	Brazil	0	nao		5	3.0975	83.8011	3.68313	5	3.1675	85.5937	0	0	0.832816	3.68125	1.19226	2.12429	1.29633	0.932149	0.585534		0	170	86	0
1163	111	59.726	1	nao		5	3.3825	82.4121	3.96562	0.953653	5	3.44875	84.3215	3.96687	1.99432	1.13675	0.60417	0.857663	0.376596	23.1084		0	0	0	Brazil	0	nao																			1	169	66	0
1164	94	50.7479	0	nao		5	1.97375	90.0228	2.1925	1.89978	5	1.95875	86.3837	2.265	0.195169	0.589067	0.352087	0.393896	0.167568	22.6757		0	0	0	Brazil	0																				0	147	49	0
1165	94	56.1863	1	nao		5	3.22875	82.0651	3.79625	2.01912	5	3.17812	80.8169	3.73438	2.49312	2.64908	2.23601	0.156014	0.292169	24.539	nao	0	0	0	Brazil	0	nao		5	3.2925	80.9217	3.9425	5	3.34187	80.3335	0	0	0.607926	4.05125	0.372805	0.384546	0.756736	0.0117397	0.263185		1	164	66	0
1166	96	70.5753	4	nao		4	1.80875	66.9288	2.43187	0.0909214	5	1.99812	83.1686	2.4025	0.221084	0.867887	0.35037	0.646816	0.36595	22.3478		0	0	0	Brazil	0	nao																			0	154	53	0
1168	68	67.7918	4	sim		5	1.58812	80.7949	1.95062	1.90582										26.635				1	Brazil	0	sim	nao	5	0.873125	74.2295	1.145	2	0.9825	72.9128	0	0	11.2054	1.32375	1.89448	4.55	2.44533	2.65666	1.48905		0	145	56
1169	214	60.1205	0	sim	sim	5	2.50937	64.498	3.63187	0.488415	5	2.90125	67.2364	4.08063	1.26066	2.19665	1.33375	0.936118	0.610249	24.1588		1	0	1	Brazil	0	nao		5	1.9125	66.4351	2.8275	5	1.8875	68.0333	1	1	0.95991	2.75937	0.607922	0.6114	0.385428	0.00348121	0.159784		1	169	69	0
1170	122	78	0	nao																				0	Brazil	0	nao		2	1.38625	76.5884	1.615						0
1171	37	41.8822	9	nao		5	3.68125	80.7181	4.45375	0.718079	5	3.89125	81.9211	4.6175	0.757669	0.0909147	0.0957735	0.666757	0.00344014	25.7117		0	0	0	Brazil	0	nao		5	3.44562	83.7969	4.02375	5	3.29375	81.5285	0	0	0.054933	3.85625	0.891659	0.972707	0.298598	0.081046	0.476675		1	165	70	0
1173	117	46.9589	17	nao		5	2.44	79.7549	2.99125	1.46288	4	2.53937	81.2438	3.05312	3.34339	4.82322	3.42471	1.48103	0.989716	26.2222		0	0	0	Brazil	0	nao		5	2.35	79.7286	2.8975	5	2.29312	80.9755	0	0	1.23083	2.8	1.27548	0.872614	1.24193	0.402888	0.261165		0	150	59	0
1174	173	55.8247	4	nao		5	4.1925	76.8649	5.34812	0.822844	5	4.34562	77.9397	5.43062	0.765042	1.31383	0.917365	0.548809	0.280357	23.4075		0	0	0	Brazil	0																				1	179	75	0
1178	173	50.5096	8	nao		5	2.55062	81.2301	3.05687	2.38153	5	2.61375	84.4166	3.06938	1.1947	0.389963	0.956725	0.804761	0.400769	26.2985		0	0	0	Brazil	0																				0	156	64	0
1179	78	73.6219	4	nao		5	1.5675	46.8347	2.52125	0.846411	5	1.73	73.3828	2.26062	0.772794	0.564252	3.95907	0.208543	2.40077	32.4547		0	0	0	Brazil	0																				0	151	74	0
1180	153	43.7945	3	nao		4	3.38	66.2096	4.45062	0.26862	5	3.50187	85.3465	4.10313	0.269785	1.62113	0.269785	1.35137	0.955566	29.0688		0	0	0	Brazil	0	nao		3	3.3825	77.9715	4.265	5	3.35812	79.4822	0	0	1.8901	4.1725	1.01136	0.369457	0.991944	0.641912	0.440173		1	173	87	0
1182	78	64.0986	7	nao		4	3.87875	88.2914	4.39313	1.14598	5	3.94313	87.3218	4.5025	2.07549	1.18671	2.06142	0.888893	0.618592	30.4867		0	0	0	Brazil	0																				1	165	83	0
1183	414	46.8712	4	sim	sim	5	1.04375	58.7408	1.77062	2.17961	5	1.18875	46.4923	2.1525	0.190386	0.22342	4.29447	0.0330317	2.8788	41.9287		1	1	1	Brazil	0	sim	sim	4	0.7825	50.08	1.48937	5	0.8975	53.2839	1	1	2.70656	1.62687	3.90964	4.99614	2.71325	1.08756	1.61534		0	159	106	1
1184	414	43	11	nao																				0	Brazil	0
1186	414	55.2082	12	nao		5	2.07125	68.0493	2.85312	0.747437	5	2.19812	74.0421	2.82	1.93149	1.42153	1.93815	0.51004	0.365362	27.0051		0	0	0	Brazil	0	nao		3	2.05187	78.2412	2.59125	3	2.04125	81.487	0	0	0.961585	2.4825	0.0882656	2.04258	0.0356076	1.95434	1.41915		0	161	70	0
1188	621	43.1151	3	sim	sim	3	2.84875	88.1454	3.23187	4.03659	4	2.84125	93.2322	3.0475	4.25743	4.46053	4.25743	0.203297	0.143756	28.5483	nao	0	0	1	Brazil	0																				0	161	74	0
1189	274	44.6603	4	nao		5	2.58063	74.9637	3.27812	0.854465	5	2.53	70.8435	3.34625	2.11002	1.96591	1.48134	0.144136	0.342695	27.3797		0	0	0	Brazil	0																				1	172	81	0
1191	151	57.5479	1	nao		5	1.92562	66.2011	2.66062	2.45025	4	2.07312	67.9992	2.80687	4.19413	4.78236	4.16565	0.588815	0.436509	26.7229		1	1	0	Brazil	0	nao		5	1.62812	72.4819	2.235	5	1.73687	69.6142	1	1	0.0395593	2.44812	1.1248	1.77775	1.53283	0.653019	0.173207		1	163	71	0
1196	70	74.6575	1	nao		5	2.6025	73.1553	3.02562	2.07493										22.5827				0	Brazil	0	nao		4	2.17625	81.1844	2.59063	4	2.25563	88.1965	0	0	3.17449	2.54187	1.838	3.26743	1.903	1.42985	0.965089		1	163	60
1500	20	48.4274	3	nao		5	1.74625	72.7225	2.27625	0.722033	5	1.85875	86.9591	2.1375	0.310819	0.885231	0.310819	0.574417	0.406174	31.5963		0	0	0	Brazil	0	nao		4	1.86187	81.2381	2.26937	5	1.70312	83.0793	0	0	3.7174	2.0275	0.497581	1.33589	1.36447	0.838343	0.0202135		0	152	73	0
4001	42	84.6493	5	sim	nao	5	1.13563	78.8629	1.42562	0.528969	5	1.25812	82.5677	1.52312	1.31731	0.777038	1.70316	0.540304	0.654911	26.4855		0	0	1	Uruguay	0	nao		1	1.07187	78.6337	1.36063	5	1.015	76.2084	0	0	0.292933	1.30062	0.968865	0.0435555	1.78927	0.925312	1.23441	não	0	153	62	0
4002	42	47.2055	8	nao		5	2.21875	79.8291	2.7	1.45523	5	2.265	85.6333	2.62937	1.02662	1.08135	0.896461	0.0547294	0.130746	23.0681		0	0	0	Uruguay	0	nao		5	1.93625	73.9733	2.4625	5	2.10125	67.2534	1	0	0.161707	2.69187	0.255069	0.295066	0.543868	0.0399909	0.175933	não	0	153	54	0
4003	42	61.9014	6	nao		5	0.92	45.5869	1.56125	2.38917	5	1.00563	49.1598	1.62437	0.129747	0.440841	0.793429	0.311093	0.249319	41.2793		1	1	0	Uruguay	0	sim	nao	5	0.8375	59.4763	1.28625	4	1.01812	42.1039	1	1	1.56325	1.74375	4.81925	0.260923	1.87466	4.55861	1.14111		0	161	107	1
4004	42	88	4	nao																				0	Uruguay	0
4005	57	68.2137	6	nao		5	1.10687	62.8014	1.7525	4.18007	5	1.45812	71.302	1.9575	4.32059	4.02102	3.1386	0.299821	0.624362	35.4191		0	0	0	Uruguay	0	nao		5	1.42875	70.4251	1.98687	5	1.6475	72.979	0	0	0.0445011	2.23312	0.274603	3.91459	3.34258	3.64018	0.404738	não	0	154	84	0
4006	42	56.6438	3	sim	sim	4	1.9225	80.7985	2.34312	4.09494	5	1.97125	81.3516	2.38437	2.50583	2.76579	2.22148	0.260053	0.385006	23.473		0	0	1	Uruguay	0	sim	sim	4	1.53062	73.8095	1.97812	5	1.77125	79.3393	0	0	6.37412	2.20062	2.53905	2.07601	2.76413	0.463166	0.486719	não	0	143	48	0
4007	42	60.9151	1	nao		5	2.79062	81.9868	3.28875	0.987824	5	3.02375	87.9796	3.42188	1.11458	0.690286	1.19827	0.424306	0.359206	34.3679		0	0	0	Uruguay	0	nao																			1	168	97	0
4008	24	46.7644	8	sim	sim	5	1.80687	77.715	2.28312	0.680749	5	1.87937	84.8237	2.21563	0.741901	0.732752	0.741901	0.00915147	0.00646657	29.1363		0	0	1	Uruguay	1																				0	155	70	0
4009	1	54.9014	13	nao		5	2.56625	65.8118	3.5825	0.371054	5	2.64	71.1231	3.55937	1.27342	0.201167	0.774021	1.07226	0.405073	26.9598		0	0	0	Uruguay	0																				1	169	77	0
4010	57	72.8575	3	nao		5	2.665	55.1118	4.14313	1.9355	5	2.95	60.158	4.30625	1.6964	2.96731	1.67184	1.27123	0.916261	25.2092		1	0	0	Uruguay	0	nao		5	2.36625	56.7786	3.66562	5	2.6	60.8009	1	0	0.459628	3.92188	1.44073	4.03861	2.94484	2.59863	0.773867	não	1	169	72	1
4011	42	75.6411	13	nao		5	3.145	57.8524	4.68687	1.26533	5	3.32375	61.8228	4.8175	1.76443	1.04479	1.46445	0.719709	0.296759	24.858		1	0	0	Uruguay	0	nao		5	3.03937	64.6934	4.22687	5	3.18562	64.4863	1	0	1.06395	4.51687	1.81217	3.30802	3.47864	1.4963	0.12072	não	1	176	77	0
4012	42	75.137	6	sim	nao	5	1.31562	73.3961	1.70125	3.65079	5	1.57	76.8431	1.96875	1.24379	4.7121	0.835479	3.46933	2.74173	43.8577		0	0	1	Uruguay	0	sim	nao	5	1.52875	70.6324	2.06375	5	1.57062	75.4428	0	0	1.14416	2.06125	4.10677	4.50016	4.17179	0.39376	0.232411	não	0	151	100	0
4013	42	60.0877	4	nao		5	3.32125	56.0312	5.54125	1.66226	5	3.26187	54.8214	5.32312	0.215729	0.421263	0.936014	0.205535	0.363995	18.9249		1	0	0	Uruguay	0	nao		5	3.39188	56.2034	5.38625	5	3.55437	57.7654	1	0	1.06643	5.505	0.852633	2.23556	1.19005	1.38306	0.739389	não	1	181	62	1
4014	42	76.5507	3	nao		5	1.805	71.2032	2.36437	1.9134	5	1.95	77.381	2.45187	0.545759	0.068021	0.415785	0.477736	0.245905	29.6665		0	0	0	Uruguay	0	nao		5	1.60062	71.9382	2.08562	5	1.6925	80	0	0	0.831262	2.08812	1.5202	0.183018	1.00178	1.3372	0.57896	não	0	159	75	0
4015	42	60.9425	3	nao		5	2.42812	66.3422	3.545	1.52472	5	2.50375	67.8868	3.53813	0.0239703	0.0353053	0.0249867	0.011333	0.00728871	32.788		1	1	0	Uruguay	0	nao		5	1.96312	63.6474	2.865	5	2.21	64.7738	1	1	0.916002	3.145	2.67929	3.77781	0.876636	1.09907	2.05178		1	172	97	0
4016	42	55.411	6	nao		5	2.66	80.9433	3.19	1.78162	5	2.6975	84.8437	3.15313	1.71642	0.989887	1.70216	0.726593	0.503692	37.4656		0	0	0	Uruguay	0	nao		5	2.61	77.52	3.18687	5	2.70438	84.1829	0	0	1.44293	3.18187	1.59994	1.93819	2.94923	0.338301	0.715122	não	0	165	102	0
4017	42	64.5836	3	nao		5	2.00312	75.8939	2.50312	1.26476	5	1.99562	80.1456	2.44313	3.52917	3.54121	2.61619	0.0120432	0.654389	36.0344		0	0	0	Uruguay	0	nao		5	1.59062	74.3066	2.07063	5	1.86	75.9959	0	0	1.11864	2.40562	0.289501	1.07736	0.701563	0.787874	0.265744	não	0	149	80	0
4018	42	45.6438	10	nao		5	3.79125	72.9964	4.91437	0.442024	5	4.11812	77.9302	5.1	0.318514	0.419775	0.504395	0.10126	0.059839	25.8264		0	0	0	Uruguay	0	nao		5	3.9575	73.7995	5.075	5	3.97062	76.1933	0	0	0.156922	5.02875	1.22321	0.155995	0.777621	1.06721	0.43956	não	1	176	80	0
4019	42	42.0959	7	nao		5	2.67313	63.1012	3.83125	0.41649	5	3.11562	74.2589	4.05875	0.581715	1.66479	0.700322	1.08313	0.682024	26.2985		0	0	0	Uruguay	0	nao		5	2.65	55.4974	3.83812	5	2.93125	64.565	1	0	0.115242	4.12125	1.72429	1.23186	0.300895	0.49248	0.658301	não	0	156	64	0
4020	4	50.5069	5	nao		5	1.9725	82.2303	2.39875	0.778055	4	1.84938	82.9316	2.21563	6.27114	2.23322	5.81469	4.04074	2.53412	23.5304		0	0	0	Uruguay	0	sim	sim	5	1.95437	77.1908	2.44062	3	1.93	76.1717	0	0	2.05757	2.35437	6.85801	0.275315	3.10774	6.58332	2.00291	não	0	157	58	0
4021	48	84	13	nao																				0	Uruguay	0
4022	48	66.4986	11	nao		5	2.47625	76.947	3.07625	2.11424	5	2.74375	85.4917	3.18687	1.20825	3.38092	1.4854	2.17311	1.34067	38.4243		0	0	0	Uruguay	0																				1	173	115	0
4023	50	79	18	nao		5	2.64437	70.9304	3.38188	0.078453	5	2.7575	77.3357	3.4275	1.74408	3.33007	3.17727	1.58645	0.108111	28.0428		0	0	0	Uruguay	0	nao		5	2.49875	78.4229	3.1075	5	2.46312	82.2584	0	0	1.64008	2.94562	0.697097	0.251638	0.240461	0.445465	0.00790193	não	1	171	82	0
4024	27	83	4	nao																				0	Uruguay	0
4025	29	55	8	sim	nao																			1	Uruguay	0
4026	68	57.8027	5	nao		5	3.03688	65.609	4.33625	0.306412	5	3.14	67.6633	4.3475	0.439433	0.49433	0.366905	0.0548995	0.0901016	23.1837		1	0	0	Uruguay	0	nao		5	2.23	50.8479	3.52562	5	2.81813	61.8264	1	0	1.25197	4.17438	0.447412	1.74634	1.9317	1.29897	0.13109	não	1	175	71	0
4028	44	41.8904	17	nao		5	3.20937	85.927	3.73062	1.15851	5	3.31062	88.727	3.71312	0.213516	0.321105	0.119124	0.107586	0.142823	20.5761		0	0	0	Uruguay	0	nao		5	3.32187	88.4801	3.72812	5	3.3825	91.234	0	0	0.619121	3.70125	0.0834904	0.301147	0.119502	0.21766	0.128446	não	0	162	54	0
4029	39	74.9973	6	nao		5	1.47438	78.8436	1.80375	1.11122	5	1.54937	85.8677	1.80062	1.11083	0.515301	1.48812	0.595543	0.687911	28.764		0	0	0	Uruguay	0	nao		5	1.22312	68.7632	1.6125	5	1.28375	70.3907	0	0	1.77609	1.64562	1.17281	3.78207	2.29243	2.60984	1.0538	não	0	156	70	0
4030	48	63.211	17	nao		4	2.46125	73.388	3.19812	3.91969	5	2.5525	78.0581	3.15437	0.706293	1.66419	0.902389	0.95796	0.538721	26.7229		0	0	0	Uruguay	0	sim	nao	5	2.2	65.733	2.82062	2	2.0575	67.9323	1	0	1.05762	2.5425	10.1999	3.79358	0.296119	6.4187	2.47322	não	0	163	71	0
4031	33	82.411	3	sim	nao	5	0.94625	78.6085	1.20375	4.50821	2	1.03	84.861	1.21375	15.6955	21.1047	15.6955	5.50031	3.88931	29.7521		0	0	1	Uruguay	0																				0	165	81	0
4032	33	78.7973	4	nao		5	1.92437	82.2822	2.29312	2.7306	5	1.88563	85.1779	2.20062	0.159885	0.777688	0.221255	0.617809	0.393465	30.5428		0	0	0	Uruguay	0																				0	147	66	0
4033	33	65.0712	7	nao		5	1.99812	76.7771	2.41375	2.34523	5	2.08687	81.9588	2.485	1.61504	0.233335	1.70995	1.38173	1.04415	32.4675		0	0	0	Uruguay	0	nao		5	2.10687	79.8059	2.50375	5	1.96375	82.3591	0	0	0.602698	2.29813	4.45466	1.24871	2.4852	3.20685	0.874464	não	0	154	77	0
4034	26	50.1014	17	nao		5	2.34938	80.1834	2.85063	2.2043	5	2.40875	83.2757	2.86625	2.6143	2.40709	2.6067	0.207271	0.141188	24.4561		0	0	0	Uruguay	0	nao		5	2.24312	77.8694	2.75688	5	2.3225	74.9647	0	0	0.0641527	2.83437	2.0991	2.55721	0.94176	0.458231	1.14244	não	0	154	58	0
4035	4	49.4986	5	nao		5	2.00563	66.7013	2.73312	0	5	2.16937	73.8511	2.6875	2.82352	1.19152	0.860309	1.63228	0.234209	15.8169		0	0	0	Uruguay	0	nao		5	2.0775	74.747	2.60125	5	2.0225	78.5056	0	0	0.906216	2.54813	0.223355	0.702714	1.40126	0.479358	0.493969	não	0	155	38	0
4036	3	82	16	nao																				0	Uruguay	0
4037	3	47.7178	10	nao		5	3.13937	81.2652	3.8075	0.489184	5	3.255	85.9406	3.77062	0.904214	1.01191	1.039	0.107695	0.019157	24.9199		0	0	0	Uruguay	0	sim	sim	5	3.03937	79.2278	3.71562	5	3.02125	89.9349	0	0	1.95347	3.35938	1.58303	0.868338	1.58303	0.714739	0.505401	não	0	159	63	0
4038	26	61.4274	4	nao		5	1.42625	78.5542	1.78062	0.874051	5	1.50375	75.164	1.945	0.688127	2.17847	0.662019	1.49046	1.07238	54.5265		0	0	0	Uruguay	1																				0	155	131	0
4039	46	73.7342	0	nao		5	2.70687	76.4249	3.33125	0.948239	5	2.71875	74.6141	3.2975	2.66926	3.92605	2.3157	1.25746	1.13921	33.7925		0	0	0	Uruguay	0	nao		5	1.935	72.438	2.49312	5	1.8225	71.1567	0	0	0.0886863	2.3125	1.04293	1.54439	0.0191177	0.501489	1.07854	não	1	165	92	0
4040	57	55.1452	12	sim	nao	5	2.17	65.7825	2.95687	3.94843	5	2.10625	63.5609	2.755	0.522052	0.231185	1.93505	0.290869	1.20484	21.7865		1	0	1	Uruguay	0	sim	nao	5	1.80625	62.0971	2.74062	5	1.86125	61.6053	1	0	9.26086	2.69062	2.33447	3.0069	0.925838	0.672668	1.47174	não	0	153	51	1
4041	14	54.3918	8	nao		5	2.27937	87.3533	2.6075	0.203678	5	2.34625	88.2464	2.64562	0.216421	0.2264	0.13376	0.00997767	0.0655108	28.6726		0	0	0	Uruguay	0	nao		5	2.035	85.5267	2.36125	5	2.16438	89.3908	0	0	2.9423	2.42125	1.15934	0.738923	1.15934	0.420435	0.297296	não	0	154	68	0
4042	14	74.5233	8	sim	sim	5	2.1475	73.6391	2.78875	2.89473	5	2.325	78.1841	2.88188	1.69952	2.81098	1.69153	1.11172	0.791764	27.993		0	0	1	Uruguay	0																				0	157	69	0
4043	3	55.4658	9	nao		5	3.23875	69.4545	4.30687	0.0410581	2	3.40875	69.8604	4.46812	2.15167	5.59324	1.91475	3.44364	2.60247	30.3461		1	0	0	Uruguay	0	sim	nao	5	2.61812	66.9383	3.6275	5	2.965	69.4176	1	0	2.26521	3.99875	2.2281	1.43032	2.15431	0.797897	0.512009	não	1	176	94	0
4044	3	47.8986	11	sim	nao	5	3.17437	74.6692	4.14625	0.857874	5	3.295	76.6725	4.1925	1.27631	1.29943	0.912396	0.0231176	0.273693	26.6728		0	0	1	Uruguay	0	nao		5	3.13312	72.9058	4.0975	5	3.25937	77.5811	0	0	0.0755395	4.1075	1.9516	1.25854	1.72067	0.69315	0.326807	não	0	162	70	0
4045	14	50.3836	11	sim	sim	5	2.39625	80.4448	2.91625	3.81295	5	2.52688	85.7113	2.92437	0.723228	1.23497	0.151283	0.51176	0.766291	35.2956		0	0	1	Uruguay	0	sim	sim	5	2.19687	71.5886	2.76375	5	2.225	79.3403	0	0	2.0604	2.72125	1.27206	0.899501	2.42833	0.372577	1.08116	não	0	157	87	0
4046	3	82.3616	4	nao		5	1.7225	67.4994	2.31	2.15599	5	1.77437	68.3109	2.35625	1.46114	2.48374	1.93936	1.02279	0.385028	41.0914		1	0	0	Uruguay	1																				0	156	100	0
4047	3	42.7479	9	sim	sim	5	2.465	48.6974	4.39625	2.08093	5	2.8925	54.6916	4.67375	1.42645	1.48214	0.00945848	0.0556995	1.04135	30.0042		1	1	1	Uruguay	0	nao		2	2.27625	46.7103	4.1675	3	2.53	52.7015	1	1	9.49448	4.35313	2.292	6.10438	3.60217	3.81505	1.77128		1	177	94	1
4048	57	74.3644	4	nao		5	2.77125	76.8324	3.38063	0.472192	5	2.54312	79.9725	3.09687	0.502083	0.278594	0.472505	0.223486	0.137118	27.4762		0	0	0	Uruguay	0	nao		2	2.45875	77.9937	2.985	5	2.34063	83.5564	0	0	4.53832	2.78125	2.4884	4.19948	3.2012	1.71197	0.706363	não	0	149	61	0
4049	3	82.8301	3	nao		5	2.82812	74.0347	3.59687	2.46266	5	2.96125	76.8532	3.6075	0.529581	0.0149232	0.270025	0.514658	0.180385	20.5499		0	0	0	Uruguay	1																				1	168	58	0
4050	3	50.3205	8	nao		5	2.35125	60.0767	3.46625	3.42127	5	2.38063	66.7777	3.30813	1.45279	0.63401	1.25343	0.818819	0.438007	24.8591		1	1	0	Uruguay	0	nao		5	2.0625	63.0132	3.01437	5	2.10938	63.9568	1	1	1.82661	3.03625	0.76794	1.99724	3.24593	1.2294	0.883237		1	169	71	1
4051	66	54.0329	20	nao		5	2.4325	74.1475	3.01125	1.3782	5	2.47187	81.4624	2.99437	0.145793	0.143179	0.667293	0.00261582	0.370606	28.9993		0	0	0	Uruguay	0	nao		5	2.35187	78.9882	2.92937	5	2.41	85.4421	0	0	3.13036	2.82	0.141155	2.36789	0.125488	2.22677	1.58564	não	0	152	67	0
4052	66	57.4603	15	nao		5	2.39812	72.8498	3.05	0.0144945	5	2.60687	80.0422	3.21438	0.258295	3.03033	1.57089	2.77215	1.03224	21.7778		0	0	0	Uruguay	0	nao		5	2.21	70.0337	2.86063	5	2.33687	75.7496	0	0	0.465003	2.98187	1.96076	1.49066	2.76527	0.470171	0.901465	não	0	150	49	0
4054	66	79.4438	6	nao		5	2.10125	50.5184	3.33562	0.199019	5	2.1975	56.4094	3.44062	0.409588	1.01276	1.59776	0.603182	0.413693	23.5304		1	0	0	Uruguay	1																				1	157	58	1
4055	66	82.6055	6	nao		5	0.6675	45.7388	1.33687	0.664264	5	0.81625	48.4601	1.47	5.13913	4.69913	4.62608	0.440537	0.0517094	18.6107		1	1	0	Uruguay	1																				0	141	37	1
4056	66	85.9589	3	nao		5	1.41125	57.3096	2.07375	0.577755	5	1.5025	63.4133	2.14875	0.317805	1.90787	1.70689	1.59012	0.142142	20		1	0	0	Uruguay	0																				0	150	45	0
4057	66	50.0767	3	nao		5	2.07812	73.9053	2.67	1.30296	5	2.16188	77.8528	2.68	0.575274	1.40389	0.463241	0.828646	0.665161	38.0548		0	0	0	Uruguay	0	nao		5	1.93813	75.3951	2.45375	5	1.84375	86.6119	0	0	2.00934	2.12875	0.500012	0.119953	0.500012	0.38006	0.268743	não	0	158	95	0
4058	46	62.4849	7	nao		5	2.88125	60.626	4.22312	1.03305	5	2.83625	60.6928	4.29125	1.31723	2.6833	2.05837	1.36632	0.442021	21.1553		1	0	0	Uruguay	0	nao		5	2.79125	59.6023	4.2475	5	2.86312	58.379	1	0	0.12497	4.37	1.06223	1.67113	0.456555	0.608954	0.858873	não	1	167	59	1
4059	57	54.4356	6	nao		5	1.835	68.8878	2.46875	2.86751	5	1.99125	77.1429	2.57125	0.636334	0.400628	0.4656	0.235713	0.0459368	22.2137		0	0	0	Uruguay	0	nao		5	2.01312	70.2049	2.63	5	2.08562	76.7479	0	0	0.387547	2.67188	0.211735	0.212214	0.0330895	0.00047799	0.126664	não	0	153	52	0
4060	30	75.8466	6	nao		5	1.95875	68.3981	2.6125	0.902289	5	2.12125	75.5061	2.705	1.75184	1.00715	0.953991	0.744759	0.037597	25.2363		0	0	0	Uruguay	0	nao		0	1.695	77.199	2.19563						6.00097							não	0	158	63	0
4061	18	49.0986	9	nao		5	2.86375	78.6339	3.43313	0.73758	5	2.87937	80.6124	3.41062	0.946627	1.14499	0.991701	0.198376	0.108399	29.8606		0	0	0	Uruguay	0	sim	sim	5	2.48312	77.3559	3.01937	5	2.66062	79.2147	0	0	3.01978	3.23625	0.475278	0.818626	0.934745	0.343351	0.0821163	não	1	183	100	0
4062	18	43.8493	9	nao		5	2.8425	76.8373	3.5725	0.883809	5	2.8925	82.8352	3.42188	1.04549	1.17081	0.155156	0.125324	0.718178	22.151		0	0	0	Uruguay	0	nao		5	2.62125	75.9645	3.24625	5	2.73875	80.8487	0	0	0.491806	3.28813	2.97042	0.925808	1.7967	2.0449	0.615862	não	0	159	56	0
4063	18	51.2219	4	sim	nao	5	1.07562	79.8237	1.33187	0.166102	5	1.13187	84.2326	1.34375	3.74738	2.82763	3.74738	0.920245	0.650716	29.6427		0	0	1	Uruguay	0	sim	sim	5	0.911875	88.0507	1.03562	5	0.905	88.3465	0	0	3.81272	1.02437	5.74664	2.03092	5.74664	3.7179	2.62895	não	0	158	74	0
4064	18	44.0521	6	sim	sim	5	1.94813	67.9233	2.77437	1.20488	5	2.19812	76.0268	2.88063	0.260329	1.48308	0.168963	1.22278	0.929235	21.9261		0	0	1	Uruguay	0	sim	nao	5	1.5925	71.0145	2.195	5	1.91188	70.8266	0	0	0.0402804	2.60063	0.246003	1.5659	1.73745	1.31992	0.121326	não	0	154	52	0
4065	18	73.5041	5	nao		5	1.21438	66.3593	1.73812	2.69473	5	1.2975	69.0389	1.77625	4.18865	3.6692	2.27529	0.519848	0.986062	32.1915		1	0	0	Uruguay	0	nao		5	1.2175	76.5122	1.58375	3	1.28937	79.9303	0	0	2.09555	1.61312	2.16972	0.137232	2.16972	2.03252	1.43721	não	0	141	64	0
4066	18	53.0219	8	nao		5	3.32437	76.0183	4.11438	0.279831	5	3.5525	84.17	4.19937	0.293796	0.0746829	0.942879	0.219118	0.613912	26.6436		0	0	0	Uruguay	0	nao		5	2.97625	73.239	3.9275	5	3.27437	79.8385	0	0	0.871784	4.1	0.0538945	1.52799	0.780377	1.47411	0.52868	não	1	170	77	0
4067	64	80.6877	6	nao		5	2.16562	69.8166	2.85187	0.124078	5	2.28187	73.698	2.9525	0.357739	0.446859	0.450481	0.0891202	0.00255668	37.2615		0	0	0	Uruguay	1																				1	163	99	0
4068	50	73.8137	18	nao		5	1.86937	60.4853	2.70125	0.114617	5	1.9025	63.8155	2.6925	1.43758	0.349303	2.03124	1.0883	1.18935	27.2509		1	0	0	Uruguay	0	nao		5	1.59	61.5832	2.34437	5	1.72625	62.5878	1	0	0.28333	2.49062	0.78952	0.927688	0.838927	0.138173	0.062772	não	0	167	76	0
4069	17	53.011	4	nao		5	2.5875	72.7464	3.195	0.0553521	5	2.68562	82.2078	3.18812	1.15931	0.396042	1.11773	0.763277	0.51032	38.83		0	0	0	Uruguay	0	nao		5	2.26625	75.731	2.89687	5	2.28562	73.6259	0	0	1.15352	2.94438	0.787343	0.504526	0.648376	0.282824	0.101718	não	0	166	107	0
4070	17	55.0384	11	nao		5	2.90437	85.8806	3.38188	0.643244	5	2.86187	85.4769	3.34812	0.583184	0.511439	0.583184	0.0717432	0.0507256	28.0102		0	0	0	Uruguay	1																				1	169	80	0
4071	17	64.8904	6	nao		5	2.36063	81.0167	2.8275	0.234838	5	2.41062	84.0488	2.82437	2.12711	1.59442	1.88688	0.53278	0.206837	46.0663		0	0	0	Uruguay	0																				0	158	115	0
4072	17	77.5342	3	nao		5	1.49937	78.5527	1.90875	2.71374	5	1.56	83.5062	1.86812	3.86424	0.0283359	3.86424	3.83592	2.71241	27.1918		0	0	0	Uruguay	1																				0	151	62	0
4073	17	50.5315	11	nao		5	2.00875	72.42	2.69562	0.411061	5	2.12	76.8987	2.71875	0.789886	0.376232	1.01507	0.41366	0.451739	24.4561		0	0	0	Uruguay	0	nao		5	1.89875	77.9974	2.40062	5	1.95937	74.9283	0	0	2.77812	2.47438	1.15863	1.71212	2.56402	0.553544	0.602515	não	0	154	58	0
4074	17	82.0959	3	nao		4	2.27688	59.5553	3.59437	0.580255	5	2.48625	62.2438	3.8175	0.789942	0.231461	1.7581	0.558489	1.07952	21.7738		1	0	0	Uruguay	1																				1	166	60	0
4075	29	77.6767	6	nao		5	1.59	82.8934	1.91812	5.28209	5	1.84	78.277	2.30875	0.207115	1.52953	0.268496	1.32243	0.891711	29.1736		0	0	0	Uruguay	0	nao		3	1.61562	62.819	2.18	5	1.56062	82.0302	0	0	4.36782	1.9025	3.91511	5.71578	4.77888	1.80269	0.663392	não	0	141	58	0
4076	29	64.7479	3	nao		5	0.620625	64.1059	0.938125	4.97413	5	0.773125	73.152	1.04625	5.87985	11.0302	6.58699	5.16715	3.15331	32.4467		0	0	0	Uruguay	0																				0	158	81	0
4077	29	89.2767	2	nao		5	1.8775	72.8949	2.57375	2.49886	5	1.87187	70.3052	2.5275	1.22218	1.31056	0.968276	0.0883837	0.242043	22.006		0	0	0	Uruguay	0	nao		5	1.4975	76.4031	1.96	5	1.44313	85.6772	0	0	2.36122	1.68437	0.579594	0.986809	0.579594	0.407228	0.287954	não	0	143	45	0
4078	29	49.3671	6	nao		5	2.72062	78.6876	3.26062	0.544239	5	2.755	84.0419	3.23937	2.05156	1.475	1.67028	0.576655	0.138102	38.5788		0	0	0	Uruguay	0	nao		5	2.395	78.332	2.875	5	2.55062	84.4753	0	0	0.462664	2.99	2.01903	0.104033	1.44841	1.91502	0.950628	não	1	161	100	0
4080	38	54.2438	17	nao		5	2.265	63.9492	3.0925	1.02197	5	2.375	64.549	3.11812	1.17478	0.354444	0.583503	0.82035	0.161966	24.1415		1	0	0	Uruguay	0	nao		3	2.44313	66.457	3.41188	4	2.2925	62.2222	1	0	4.44906	3.24812	3.81887	1.42142	1.77723	2.3981	0.251631	não	0	155	58	1
4081	61	51.9753	11	sim	nao	5	2.45937	71.4545	3.155	0.689725	5	2.525	77.1434	3.195	1.69433	0.0525253	2.09149	1.64181	1.44178	32.8889		0	0	1	Uruguay	0																				0	150	74	0
4082	61	86	9	nao		5	2.45438	71.374	3.17313	0.321068	5	2.60687	73.2654	3.2575	1.9773	3.08341	0.818724	1.10644	1.60158	27.4348		0	0	0	Uruguay	1																				1	162	72	0
4083	17	44.4603	6	sim	nao	5	1.95312	66.1236	2.65625	0.635078	5	2.1725	76.6652	2.76813	1.81654	2.56828	1.66378	0.751914	0.63971	27.1816		0	0	1	Uruguay	0	nao		5	1.82375	70.3641	2.47625	5	1.89312	77.1327	0	0	0.898027	2.44187	2.2686	0.77459	2.54249	1.49414	1.25022	não	0	157	67	0
4084	17	63.4384	3	nao		5	1.23375	52.0295	2.08437	2.21812	5	1.36875	55.1498	2.11375	2.94476	1.172	1.47886	1.77307	0.217	20.8117		1	1	0	Uruguay	0																				0	155	50	1
4085	57	46.074	7	nao		5	2.75062	79.6129	3.36687	1.60631	5	2.775	79.7271	3.3975	0.753124	0.639912	0.850598	0.113216	0.148979	22.3757		0	0	0	Uruguay	0																				0	161	58	0
4086	38	41.526	22	nao		5	2.94875	85.9068	3.39562	1.37991	5	3	89.4521	3.34	1.20941	1.71465	1.29524	0.505291	0.296606	20.7756		0	0	0	Uruguay	0	nao		5	2.7375	89.4243	3.05437	5	2.75187	92.2094	0	0	0.624923	2.98438	1.13448	0.548145	1.13448	0.586356	0.414613	não	0	152	48	0
4087	42	40.5315	8	nao		5	3.94313	68.095	5.4075	0.788961	5	4.08625	69.6569	5.51562	0.46105	0.0540924	0.466261	0.406962	0.291441	24.7843		1	0	0	Uruguay	0	nao		5	3.85562	71.4666	4.99187	5	3.77125	68.6306	1	0	0.720764	5.0425	1.037	1.02693	1.29128	0.0100688	0.186923	não	1	183	83	0
4088	61	80.137	6	nao		5	1.465	61.1053	2.22438	0.338571	5	1.565	63.5211	2.25625	0.594431	0.738049	0.373141	0.143621	0.258035	27.4145		1	1	0	Uruguay	1																				1	174	83	0
4089	1	74.674	5	nao		5	2.39875	55.1278	4.03375	0.826514	5	2.52625	58.827	4.01062	0.807293	2.13091	0.287081	1.32373	1.30383	26.3958		1	0	0	Uruguay	0	nao		3	2.3525	58.3204	3.7575	2	2.35	57.0735	1	0	1.54572	3.83312	5.12742	3.21193	3.0265	1.91707	0.131181	não	1	173	79	1
4090	38	43.1041	17	nao		5	2.84063	73.1295	3.69625	0.588307	5	2.83562	76.2777	3.6525	0.285894	3.08961	0.145344	2.80384	2.08195	29.3947		0	0	0	Uruguay	0	nao		5	2.89125	77.1386	3.64437	5	2.94125	81.6872	0	0	0.121369	3.59687	0.76511	0.785675	1.06462	0.0205685	0.197258	não	0	166	81	0
4091	38	41.4438	11	nao		5	5.21812	79.22	6.48062	2.27976	5	4.98438	79.3848	6.06375	0.12681	0.40904	0.0656221	0.282232	0.242827	28.0822		0	0	0	Uruguay	0	nao		5	5.1475	78.9645	6.36625	5	5.48375	82.2845	0	0	0.564546	6.52187	0.126111	1.48213	1.127	1.35604	0.251136	não	1	181	92	0
4092	1	73.1041	4	nao		5	2.00937	55.108	2.94125	0.0902077	5	2.25125	66.7037	3.11063	0.222961	0.334519	0.699613	0.111561	0.258164	29.7211		1	0	0	Uruguay	0	nao		2	1.49563	60.3531	2.14125	2	1.55313	65.7581	1	1	0.83042	2.21	1.78103	14.2518	1.51588	12.4866	9.01537	sim	1	162	78	0
4093	2	63.7205	7	nao		1	3.52	72.8778	4.61438		5	3.60312	74.948	4.56625	1.42062	1.02542	0.935274	0.395232	0.0637383	24.4418		0	0	0	Uruguay	0	nao		4	3.51	61.6736	4.87687	3	3.43313	59.109	1	0	0.820311	4.78562	2.50119	0.464948	1.94728	2.03635	1.04821	não	1	174	74	0
4094	2	62.526	5	nao		5	1.725	65.033	2.38875	0.203798	5	1.86125	71.7072	2.4625	1.7932	3.13083	1.04863	1.33801	1.47258	28.2284		0	0	0	Uruguay	0	nao		5	1.6675	70.3958	2.22812	5	1.6525	69.3963	1	1	0.397804	2.27437	4.38175	2.11725	3.81141	2.26556	1.19844	sim	0	163	75	0
4095	1	68.6822	4	nao		5	2.8425	70.5335	3.67875	0.156343	5	2.92625	70.4696	3.67562	2.18303	2.33348	0.277084	0.150499	1.45414	27.3982		0	0	0	Uruguay	0	nao		5	2.04938	62.5763	2.87	5	2.24812	64.5665	1	1	2.66714	3.0525	0.127038	1.10949	0.610706	0.982456	0.352706	sim	1	173	82	0
4096	2	47.0219	10	nao		5	2.99688	80.6832	3.68562	0.94152	5	2.79625	78.6706	3.53312	0.699736	0.348559	0.363681	0.351187	0.0106992	15.625		0	0	0	Uruguay	0	sim	sim	5	2.54312	78.6888	3.2075	5	2.63	67.9367	1	0	0.567179	3.56	0.745956	0.607539	0.335977	0.138417	0.192021	não	0	160	40	0
4097	68	65.1507	6	nao		5	1.58812	71.2563	2.12812	0.688643	5	1.715	74.5045	2.24375	0.230764	0.180614	0.177492	0.0501544	0.00220598	26.7801		0	0	0	Uruguay	0	nao		5	1.60625	71.7076	2.125	5	1.68187	72.9071	0	0	2.26088	2.21125	4.65007	5.31659	4.283	0.667355	0.731693	não	0	138	51	0
4098	2	50.789	12	sim	sim	5	2.07625	48.6241	3.79688	1.72006	5	2.95562	54.9436	4.9125	0.279883	2.77476	0.50559	2.49497	1.60466	26.1224		1	1	1	Uruguay	0	sim	sim	4	2.08562	55.8307	3.41875	5	2.23563	58.0776	1	1	3.48354	3.51688	2.09721	1.21623	1.44722	0.881092	0.163354		1	175	80	1
4099	1	43.3452	7	nao		5	3.16062	82.7118	3.74812	0.461349	5	3.15437	86.244	3.61937	0.582384	0.831476	0.183396	0.249098	0.458265	22.9398		0	0	0	Uruguay	0	nao		5	2.92562	83.203	3.4825	5	3.01187	87.3482	0	0	0.407261	3.44438	0.566198	0.058719	0.540959	0.50748	0.341	não	0	152	53	0
4100	38	40.2411	9	nao		5	2.86687	76.757	3.70937	1.00792	5	3.04688	82.9929	3.6625	0.0240805	0.46568	0.241747	0.441595	0.158348	25.6369		0	0	0	Uruguay	0	nao		5	2.86063	77.1448	3.66375	5	2.91	84.5777	0	0	1.41324	3.44062	0.0256949	0.840247	0.0256949	0.814551	0.575979	não	0	158	64	0
4101	1	52	6	sim	nao																			1	Uruguay	0
4102	1	75.9014	5	nao		5	1.31187	58.4517	1.99437	1.22936	5	1.6025	68.0106	2.20687	2.40344	1.47691	1.86668	0.926693	0.27564	24.2382		1	0	0	Uruguay	0																				0	152	56	0
4103	2	79.9589	5	nao		5	1.5	53.9447	2.39875	1.13285	5	1.71	57.5879	2.6775	1.58021	0.596932	0.165254	0.983325	0.305248	26.2227		1	0	0	Uruguay	0	nao		4	1.4675	51.099	2.41562	5	1.52375	56.0074	1	0	4.04598	2.34312	1.06381	2.20925	0.169955	1.14557	1.44203	não	0	155	63	1
4104	26	74.8986	5	nao		5	1.255	62.225	1.79937	4.25023	5	1.27437	60.2185	1.93375	0.125413	1.22428	1.82882	1.09887	0.427529	24.7325		1	0	0	Uruguay	0																				0	145	52	1
4105	1	52.4329	3	nao		5	1.66937	84.713	1.94	2.83493	5	1.6675	86.371	1.92937	2.63489	3.33682	2.97015	0.702237	0.259407	26.8352		0	0	0	Uruguay	0	nao		4	1.63312	80.8228	1.9625	5	1.71812	87.3808	0	0	4.67605	1.96375	1.59104	3.0481	1.77745	1.45741	0.898729	não	0	152	62	0
4107	1	70.3397	3	nao		5	2.34812	57.9963	3.64	0.990326	5	2.50187	59.4976	3.73625	2.00386	0.853006	0.868783	1.15095	0.0111531	25.2092		1	0	0	Uruguay	0	nao		5	2.21187	58.3801	3.4	5	2.295	62.8552	1	0	0.0520085	3.31938	0.437086	1.8336	0.106595	1.39657	1.22119	não	1	169	72	1
4108	1	68.6219	6	nao		5	2.33562	76.9563	2.95875	1.31155	5	2.41313	79.2976	2.9825	0.0726493	0.146668	0.0148169	0.074017	0.0932319	22.68		0	0	0	Uruguay	0	nao		5	2.00312	71.5242	2.67375	5	2.13562	80.2678	0	0	1.68936	2.65875	0.199605	1.33692	0.500435	1.13733	0.591504	não	0	164	61	0
4109	39	71.5918	6	nao		5	2.94438	57.5354	4.55312	1.769	2	3.41625	64.1023	4.77812	5.47838	7.49198	1.1093	2.01774	4.51512	20.9573		1	0	0	Uruguay	1																				1	172	62	0
4110	1	70.3123	0	nao		5	3.09437	64.3405	4.30312	0.412008	5	3.20438	68.7542	4.3825	1.31114	0.138056	0.739997	1.1731	0.425648	24.977		1	0	0	Uruguay	0	nao		5	3.035	57.7958	4.3075	4	3.07812	59.6319	1	0	1.22111	4.22125	2.66931	0.0574546	0.493784	2.61188	0.308533	não	1	165	68	0
4111	14	64.6822	6	sim	nao	5	2.50563	80.4374	2.9525	0.14984	5	2.40562	84.6678	2.7625	3.16461	2.35328	1.83117	0.811628	0.369268	25.8065		0	0	1	Uruguay	0	nao		5	2.2475	74.359	2.78562	5	2.37063	84.3264	0	0	1.84833	2.735	2.52824	2.63966	1.66763	0.111456	0.687488	não	0	155	62	0
4112	38	40.2192	12	nao		5	3.17188	77.4691	4.07937	0.151832	5	3.23062	79.1456	4.03687	0.336431	0.342823	0.0328492	0.00639397	0.219186	20.4467		0	0	0	Uruguay	0																				0	161	53	0
4114	14	49.5918	11	nao		5	3.12875	76.1948	3.9125	0.430542	5	3.11875	80.849	3.78125	0.402123	1.43139	0.292798	1.02929	0.805128	30.9917		0	0	0	Uruguay	0	nao		5	2.88312	81.2434	3.51937	5	2.97875	76.3415	0	0	1.66438	3.6875	2.37238	1.12156	1.01395	1.25099	0.0761066	não	1	176	96	0
4115	29	82.6438	2	nao		5	2.2275	72.3655	2.87437	0.123106	5	2.20312	72.5757	2.85625	3.26185	1.15273	2.05641	2.10953	0.639082	27.968		0	0	0	Uruguay	0																				1	167	78	0
4116	38	49.6877	16	nao		5	3.18875	70.1402	4.375	1.18157	5	3.88812	83.2464	4.6175	0.818455	1.84233	0.653839	1.02395	0.840434	31.1791		0	0	0	Uruguay	0	nao		5	3.72625	79.1136	4.4975	5	3.86187	84.2859	0	0	1.13914	4.5125	1.18662	0.080151	1.016	1.10647	0.661746	não	1	168	88	0
4117	33	56.8521	10	sim	sim	5	0.714375	49.0979	1.18313	1.47196	5	0.8075	49.0881	1.46	2.3766	6.40744	7.42311	4.03391	0.719899	21.0772		1	1	1	Uruguay	1																				0	163	56	1
4118	33	78.3014	6	sim	nao	5	1.44	76.8512	1.83125	0.898605	5	1.47062	74.0636	1.91188	1.57535	1.88805	1.30644	0.312752	0.411311	32.4219		0	0	1	Uruguay	0																				0	160	83	0
4119	29	46.2247	6	nao		5	2.6075	84.3851	3.0775	1.34825	5	3.02625	83.0959	3.56562	0.206599	0.0730547	0.0744079	0.133543	0.000961835	33.0783		0	0	0	Uruguay	0	nao		5	3.1025	87.379	3.53625	5	3.10375	80.5907	0	0	1.503	3.69437	1.82487	1.55472	2.39656	0.270184	0.595377	não	1	173	99	0
4120	44	62.3507	12	nao		5	2.22438	74.5496	2.77375	0.0159321	5	2.205	79.819	2.73625	0.950218	3.76547	3.08622	2.81576	0.480589	29.6749		0	0	0	Uruguay	0	nao		2	1.3375	72.4441	1.84625						11.6038							não	0	148	65	0
4121	66	41.0356	6	nao		5	4.65312	80.7922	5.6575	0.722337	5	4.73688	81.8201	5.68062	0.160488	0.0653386	0.0233423	0.0951524	0.0296987	22.6347		0	0	0	Uruguay	0	nao		5	4.43125	78.3945	5.49875	2	3.17	57.7282	1	1	0.581052	5.44812	0.549398	5.82058	1.77414	5.27203	2.86275	sim	1	188	80	0
4122	66	84.1315	0	nao		5	1.52312	76.0612	1.90812	0.301734	5	1.6075	79.4808	1.98	0.636541	0.524295	0.290758	0.112251	0.165139	22.6757		0	0	0	Uruguay	1																				0	147	49	0
4123	29	80	4	nao																				0	Uruguay	0
4124	66	71.9781	6	nao		5	1.9525	79.0086	2.38188	0.821137	5	2.08	85.9948	2.40437	1.47699	1.39468	1.42962	0.0823155	0.0247053	29.6749		0	0	0	Uruguay	0																				0	148	65	0
4125	29	43.8219	7	sim	nao	5	1.49625	71.8487	2.02437	1.76832	5	2.00563	79.4897	2.5	0.792623	0.66416	0.603606	0.128466	0.0428228	28.1943		0	0	1	Uruguay	0	sim	sim	5	1.48	71.3038	2.04562	5	1.62875	65.7085	1	1	2.08263	2.27125	0.483034	0.572118	0.979644	0.0890792	0.288175	sim	0	153	66	0
4126	29	75.1288	6	nao		5	2.75875	65.3248	3.81562	0.476479	5	2.90313	68.2586	3.91937	0.668165	0.826848	0.146739	0.158682	0.480906	25.2092		1	0	0	Uruguay	1																				1	169	72	0
4127	29	71.7425	3	nao		5	0.92375	52.6541	1.64312	1.0841	5	1.10687	57.0003	1.87062	1.75106	1.9018	1.81861	0.150764	0.0588364	21.4903		1	1	0	Uruguay	0																				0	151	49	1
4128	29	60.5041	6	nao		5	3.0025	74.2045	3.77375	0.399296	5	3.02688	74.7954	3.88125	1.66846	1.25204	1.47266	0.416467	0.156009	29.0688		0	0	0	Uruguay	0	nao		5	3.14312	73.0216	3.98375	4	3.31875	77.2251	0	0	1.16323	4.10063	2.82151	0.655531	2.1222	2.16618	1.03717	não	1	171	85	0
4129	29	62.074	6	nao		5	2.24688	63.7072	3.175	1.83298	5	2.46125	71.8482	3.34062	0.245544	1.1586	1.17384	0.913062	0.0107787	34.5758		0	0	0	Uruguay	0	nao																			0	154	82	0
4130	66	40.2493	6	sim	sim	5	3.39375	73.2201	4.51312	0.501183	5	3.56813	78.8427	4.445	1.43029	2.03539	1.75141	0.605182	0.20083	22.913		0	0	1	Uruguay	0																				1	171	67	0
4131	33	50.0575	6	nao		4	3.115	63.4743	4.65625	1.31239	5	3.14562	66.5741	4.60313	1.35029	0.239241	1.45495	1.11107	0.859652	24.6559		1	1	0	Uruguay	0	nao		4	3.12625	67.4761	4.45312	5	3.32	69.4833	1	0	2.03354	4.755	0.0832891	0.507654	1.52187	0.424362	0.717195		1	179	79	0
4132	33	70.7836	3	nao		5	1.71938	70.629	2.20687	1.04905	5	1.64625	76.0173	2.13125	0.102108	0.755688	1.02343	0.653577	0.18932	46.3943		0	0	0	Uruguay	0	nao		5	1.69687	75.4376	2.14062	5	1.68187	75.3993	0	0	2.80022	2.165	2.05017	1.00562	1.33942	1.04466	0.236038	não	0	149	103	0
4133	38	67.9123	3	nao		5	2.88125	83.138	3.33562	1.21604	5	2.98438	89.1357	3.32812	0.529968	0.669539	0.426208	0.139577	0.172067	29.7442		0	0	0	Uruguay	0																				1	164	80	0
4134	38	63.811	4	sim	sim	5	1.74437	67.6934	2.49312	0.999699	5	1.85687	68.1266	2.56375	1.12771	0.0238048	1.46298	1.10391	1.01765	26.2336		1	1	1	Uruguay	0																				0	161	68	0
4135	27	47.7589	8	nao		5	3.0575	74.0203	3.94937	0.494086	5	3.21438	77.7946	4.055	1.98483	0.4967	1.95575	1.4882	1.03175	30.478		0	0	0	Uruguay	0	sim	sim	5	2.87063	69.3388	3.825	5	2.83875	75.1987	0	0	1.47095	3.63	1.37119	2.93999	2.07537	1.56912	0.611562	não	0	167	85	0
4136	60	49.2247	17	nao		5	2.93	81.403	3.59938	1.22609	5	2.995	85.9552	3.48	0.0888401	0.756579	0.0762397	0.667741	0.481077	24.9199		0	0	0	Uruguay	0	sim	nao	5	2.74375	76.6411	3.55625	5	2.82	80.4565	0	0	2.54277	3.49812	0.773349	0.819652	0.634518	0.0463014	0.130917	não	0	159	63	0
4138	60	87.4822	6	sim	nao	5	1.3	69.6817	1.84125	5.79678	5	1.37	69.5873	1.84938	1.77288	3.74166	2.62883	1.96943	0.787276	33.6728		1	0	1	Uruguay	0	nao		3	1.43625	61.6251	1.96187						1.0896							não	0	157	83	0
4139	46	70.7945	5	nao		5	2.32375	64.7622	3.275	1.99802	5	2.41937	70.8974	3.27	1.03056	2.30195	3.26315	1.27154	0.679925	29.5525		0	0	0	Uruguay	0	nao		5	2.09625	69.875	2.79125	5	2.19313	71.9205	0	0	2.38278	2.86562	0.348683	1.01479	1.43322	0.666119	0.295885	não	0	155	71	0
4140	46	40.9205	15	sim	sim	5	2.73375	76.683	3.54062	3.66231	5	2.87937	81.2092	3.52937	1.58816	2.22944	1.68524	0.641396	0.384876	26.2336		0	0	1	Uruguay	0	sim	nao	5	2.715	76.8442	3.53312	5	2.90062	82.1125	0	0	2.54676	3.52937	0.729367	0.259492	0.831297	0.469877	0.40433	não	0	161	68	0
4141	4	65.263	4	nao		5	2.32437	68.0388	3.36312	0.885947	5	2.4925	70.1248	3.41125	1.83893	0.248667	1.93044	1.5903	1.18922	22.1003		0	0	0	Uruguay	0	nao		5	2.24875	62.0559	3.28625	5	2.2925	69.4303	1	0	1.37144	3.11187	2.78421	0.931424	2.30939	1.85303	0.974473	não	0	162	58	0
4142	4	65.8274	2	nao		5	2.92625	66.5529	3.97312	3.56946	5	3.21125	68.1975	4.30937	0.0845169	0.608143	2.84559	0.523624	1.58224	21.2183		1	0	0	Uruguay	0	nao		5	2.98375	65.9757	4.14	5	2.9925	65.896	1	0	1.51045	4.06625	0.49806	0.162634	0.710003	0.335428	0.387049	não	1	161	55	0
4143	4	70.474	0	nao		5	1.96625	67.0646	2.6725	0.814961	5	2.07625	73.1396	2.66313	1.06662	3.22203	0.232716	2.15578	2.11384	32.4675		0	0	0	Uruguay	0																				0	154	77	0
4144	4	69.2685	0	nao		5	3.2175	70.724	4.31063	2.81275	4	3.5625	78.8491	4.49563	0.353015	3.84837	2.47055	3.49559	0.974737	32.1929		0	0	0	Uruguay	0																				1	178	102	0
4145	4	58.5205	6	nao		5	3.15313	82.5831	3.81813	0.0579014	5	3.16937	84.2779	3.76062	2.4752	0.335455	2.4752	2.13984	1.5131	21.5645		0	0	0	Uruguay	0	nao		5	3.2025	83.4528	3.8375	5	3.1925	89.0051	0	0	2.02081	3.58687	0.469758	0.31911	0.469758	0.150649	0.10652	não	1	164	58	0
4146	26	73.8712	8	nao		5	2.23375	85.2983	2.53688	0.594796	5	2.28938	90.6459	2.52562	0.0875444	1.14819	0.0875444	1.06065	0.74999	34.5473		0	0	0	Uruguay	0																				0	155	83	0
4147	26	68.8219	4	nao		5	3.1875	81.4566	3.90062	0.557361	5	3.18313	78.3538	3.85312	0.546028	3.38342	0.714714	2.83765	1.88729	27.6817		0	0	0	Uruguay	0	nao		5	2.93625	78.0399	3.70875	5	3.18187	82.6193	0	0	3.04315	3.84938	1.60152	3.13765	1.69632	1.53651	1.01945	não	1	170	80	0
4148	26	70.5918	5	nao		5	1.40125	61.1399	1.96437	6.24885	5	1.4775	70.42	2.00062	0.677264	0.721537	1.51826	0.0442708	0.563393	33.284		0	0	0	Uruguay	0	nao		5	1.42	61.2234	2.045	5	1.54812	65.9127	1	0	3.63528	2.12188	0.188408	2.29175	1.49441	2.10339	0.563893	não	0	156	81	0
4149	26	70.2685	6	nao		5	2.88312	63.4089	4.00938	1.81982	5	2.96375	67.3579	4.005	0.423121	1.46137	0.832482	1.03827	0.444714	28.0816		1	0	0	Uruguay	0																				1	175	86	0
4150	29	47.0767	4	nao		5	3.83312	77.7313	4.93125	1.33895	5	3.7875	77.1974	4.75562	0.325024	1.82007	0.775553	1.49509	0.738634	29.7339		0	0	0	Uruguay	0																				1	163	79	0
4151	26	77.2192	5	nao		5	2.36875	67.7028	3.20312	1.6188	5	2.45312	66.2895	3.39062	2.90058	4.38343	1.289	1.4838	2.18871	32.5964		1	0	0	Uruguay	0	nao		5	1.90625	47.7682	3.0325	5	2.26625	55.4858	1	0	0.953668	3.47563	0.739629	2.07769	2.07726	1.33816	0.000292521	não	1	168	92	0
4152	55	40.4685	9	nao		5	3.745	69.6178	5.13312	0.163774	5	4.06375	74.5129	5.33375	0.872418	1.73942	0.190826	0.867063	1.09504	20.5151		0	0	0	Uruguay	0	nao		5	4.13125	77.1385	5.20312	5	4.33687	78.0364	0	0	0.974965	5.43875	0.238971	0.347326	1.246	0.108357	0.635467	não	1	178	65	0
4153	55	73.137	4	sim	nao	5	2.2	78.6416	2.67687	0.847031	5	2.23312	83.9521	2.64937	0.366459	0.357125	0.788379	0.00933	0.304945	30.8185		0	0	1	Uruguay	0	nao		4	2.07187	77.4171	2.5525	5	2.085	79.8468	0	0	2.80759	2.49062	3.94915	0.852967	1.43393	3.09671	0.410826	não	0	156	75	0
4154	26	81.8575	11	nao		5	1.88063	74.2963	2.43625	2.75556	5	1.86312	75.7368	2.35625	2.02265	0.811122	1.74688	1.21163	0.66173	26.8352		0	0	0	Uruguay	0	nao		5	1.63125	73.1297	2.09312	5	1.76312	75.3271	0	0	0.105647	2.20875	2.59577	2.16319	1.19045	0.432714	0.687913	não	0	152	62	0
4155	26	59.0493	8	nao		5	3.51562	71.0676	4.92	1.63556	5	3.54437	72.9295	4.79	0.309851	2.22911	0.89131	1.91932	0.946063	27.7698		0	0	0	Uruguay	0	nao		5	2.99187	63.5133	4.33812	3	3.40125	73.372	0	0	2.08824	4.4225	1.77621	5.06037	2.41903	3.28564	1.86886	não	1	177	87	0
4156	26	47.8411	6	sim	sim	5	3.42937	88.643	3.85	0.195411	5	3.51688	88.4888	3.97062	2.44337	1.65272	2.69957	0.790817	0.74041	25.4581		0	0	1	Uruguay	1																				0	167	71	0
4157	26	69.1014	6	sim	sim	5	1.46375	75.1123	1.86687	0.642069	5	1.82	78.7453	2.26813	0.133976	2.59647	2.74103	2.46254	0.102258	36.738		0	0	1	Uruguay	0	sim	sim	5	1.71938	65.6094	2.33437	5	1.87812	77.9709	0	0	3.27355	2.36375	0.608069	0.685706	0.130997	0.0776321	0.392243	não	0	153	86	0
4158	60	53.063	11	nao		5	3.22187	60.826	4.8725	0.894497	5	3.52812	63.4198	5.01562	1.64751	0.907675	0.824227	0.739894	0.0590047	22.571		1	0	0	Uruguay	0	nao		5	2.78125	44.3227	4.48375						0.22706							não	1	171	66	1
4159	60	49.9836	18	nao		5	2.24563	75.9298	2.82125	3.17117	5	2.21563	81.382	2.67	0.260205	1.2273	0.681909	0.967115	0.385672	27.6398		0	0	0	Uruguay	0	nao		5	1.935	71.0092	2.46062	5	2.02062	69.6767	1	0	0.233875	2.675	0.427992	0.83603	0.264834	0.40804	0.403904	não	0	158	69	0
4160	34	56.789	6	nao		5	2.77875	74.9368	3.46625	3.31436	5	2.93562	80.3868	3.53	0.705406	2.82536	1.86465	2.12016	0.679498	26.5625		0	0	0	Uruguay	0																				1	160	68	0
4161	9	44.2658	9	sim	nao	5	2.64125	77.3993	3.3	0.389444	5	2.73688	80.2603	3.32875	1.81141	0.89374	0.439484	0.917745	0.321211	21.6041		0	0	1	Uruguay	0	sim	nao	5	2.50688	77.2832	3.10562	5	2.44375	80.4858	0	0	1.42298	2.97687	1.67903	1.24054	1.53066	0.43854	0.205167	não	1	161	56	0
4162	29	78.5863	1	nao		5	2.01875	79.6155	2.53562	5.20437	5	1.89187	79.158	2.39	1.89261	2.086	1.89261	0.193428	0.13677	29.0943		0	0	0	Uruguay	0	nao		1	2.31	73.7872	2.93812	2	2.37063	79.9031	0	0	6.8936	2.90313	5.3489	2.543	4.10417	2.80781	1.10449	não	1	154	69	0
4163	19	63.0822	4	nao		5	1.55813	67.7446	2.26062	5.41976	5	1.62437	68.2511	2.30375	1.84348	2.0984	2.41946	0.254971	0.227088	21.9076		1	1	0	Uruguay	1																				1	157	54	0
4164	19	57.6247		nao		5	2.53937	82.3303	2.95625	0.811904	5	2.4775	76.941	3.04813	1.28804	0.447366	1.05168	0.840698	0.427322	25.9151		0	0	0	Uruguay	0																				0	147	56	0
4165	19	82.3644	3	nao		5	1.75187	84.7852	2.06437	3.64533	5	1.75	87.8569	1.98	1.59304	0.838316	1.17026	0.754773	0.234733	30.6826		0	0	0	Uruguay	0	nao		1	1.50375	80.5221	1.83562	0	1.70562	76.7004	0	0	4.62454	2.07375	6.83356	1.4396	1.90059	5.39661	0.326016	não	0	141	61	0
4166	19	54.7288	3	nao		5	2.35063	75.01	2.93125	1.3547	5	2.43375	80.0411	2.90437	0.437385	0.491996	0.0304343	0.0546086	0.326374	31.1951		0	0	0	Uruguay	0	nao		5	2.3725	70.9135	2.99312	5	2.5225	80.4144	0	0	1.26629	3.00563	0.480641	0.492272	0.353777	0.0116339	0.0979291	não	1	167	87	0
4167	19	53.0603	9	nao		5	1.715	80.9917	2.06437	0.926577	5	1.74625	86.2346	2.00875	0.371985	0.43155	0.0660306	0.0595693	0.25846	46.7783		0	0	0	Uruguay	0	nao		5	1.7375	82.3948	2.08562	5	1.775	86.1128	0	0	2.50151	2.0425	4.35381	2.09719	3.77657	2.25765	1.18797	não	0	141	93	0
4168	44	69.7973	6	nao		5	2.75937	68.6412	3.62625	1.04357	5	2.97125	71.3707	3.91	0.479327	0.732595	0.181077	0.253273	0.389987	31.0477		0	0	0	Uruguay	0																				1	174	94	0
4169	9	63.3562	10	nao		5	3.5225	74.1677	4.50125	0.0491036	5	3.60437	74.974	4.60938	1.08379	1.2119	1.17948	0.128118	0.0229335	31.1346		0	0	0	Uruguay	0																				1	181	102	0
4170	19	50.4931	10	sim	sim	5	1.55937	50.6908	2.69438	0.114909	5	1.85	55.5139	2.99812	0.652819	0.383255	1.11426	0.269571	0.51691	39.6281		1	1	1	Uruguay	0	sim	sim	4	1.36875	51.0609	2.3325	5	1.60062	55.7588	1	1	5.86049	2.6	0.385933	1.67627	1.59866	1.29037	0.0548812		0	162	104	1
4171	19	45.2384	10	nao		5	3.71937	72.6086	4.93	1.3667	5	3.89687	76.1852	4.96625	0.224996	1.50144	0.258541	1.27646	0.878881	23.3887		0	0	0	Uruguay	0	nao		5	3.61875	74.0504	4.7375	5	3.83875	74.6748	0	0	0.252318	4.83437	0.725862	0.973721	0.109788	0.247862	0.610897	não	1	173	70	0
4172	19	40.3644	13	nao		5	3.5225	83.2496	4.09188	0.0648381	5	3.635	87.6432	4.115	1.03039	1.47416	0.962344	0.443809	0.361937	21.0938		0	0	0	Uruguay	0	nao		5	3.4375	83.4218	4.0425	5	3.5475	77.8494	0	0	2.07435	4.19	1.91681	0.337164	0.8809	1.5797	0.384483	não	0	160	54	0
4173	45	80.5671	3	nao		5	2.695	74.4732	3.4075	0.351051	5	2.87625	79.9375	3.50125	0.77806	0.0307378	1.29931	0.747323	0.897015	26.1224		0	0	0	Uruguay	0	nao		5	2.53	74.248	3.1875	5	2.59187	74.0403	0	0	0.333543	3.24625	1.2096	3.5482	2.35287	2.3391	0.845585	não	1	175	80	0
4174	5	66.8575	4	nao		5	2.65437	61.4439	3.88125	2.04456	5	2.44687	60.2493	3.67875	0	0.108448	1.40742	0.10845	0.918523	22.7732		1	0	0	Uruguay	1																				1	165	62	1
4175	5	85.8384	2	nao		5	1.2475	58.966	1.94187	1.40203	5	1.35687	59.7578	2.07375	0.233946	0.0977753	1.61661	0.13617	1.07399	29.9376		1	0	0	Uruguay	0	nao		5	1.29	55.7536	2.07562	5	1.45562	69.5224	1	0	2.29356	1.99312	0.423419	3.42048	1.04988	2.99728	1.67657	não	0	154	71	1
4176	45	44.2438	10	nao		5	4.62812	76.2537	5.94562	0.657147	5	4.43313	79.8761	5.42625	0.953975	1.02421	0.769753	0.0702422	0.179941	27.7744		0	0	0	Uruguay	0	nao		5	3.305	73.3833	4.36	2	3.78	81.4655	0	0	0.294565	4.64	2.22513	4.89912	2.4515	2.67545	1.73178	não	1	182	92	0
4177	21	66.1425	7	nao		5	2.31875	79.5796	2.88812	0.614744	5	2.46937	82.1072	3.00375	0.176554	0.647238	0.457575	0.47069	0.134114	26.4381		0	0	0	Uruguay	0	nao		3	2.33562	73.6065	3.03	5	2.31187	75.1371	0	0	3.57404	2.99187	1.4804	0.40258	1.37215	1.07785	0.685609	não	0	158	66	0
4178	57	54.4356	5	nao		5	3.16625	73.8699	3.89875	0.432061	5	3.03875	70.9263	3.89062	0.361954	0.0436423	0.650449	0.318316	0.429085	22.1297		0	0	0	Uruguay	0	nao		5	2.6375	74.2827	3.2625	5	2.80875	73.002	0	0	1.589	3.47625	0.495649	2.98846	0.895559	2.49299	1.4801	não	1	174	67	0
4179	30	45.8466	6	nao		5	2.68687	81.9482	3.2375	1.55954	5	2.7625	81.5649	3.35687	0.209087	2.29226	2.58739	2.08322	0.208743	17.4044		0	0	0	Uruguay	0	nao		5	2.53125	81.6532	2.95187	5	2.47687	82.6658	0	0	0.904039	2.97438	0.786084	3.34238	0.942312	2.55664	1.69738	não	0	159	44	0
4180	45	77.326	6	nao		5	1.70062	59.4105	2.36937	3.28266	5	1.6775	66.0921	2.31625	0.436647	0.0790818	0.36345	0.357568	0.201077	32.0399		1	0	0	Uruguay	1																				0	159	81	0
4181	45	66.5479	6	nao		5	1.74437	72.3995	2.23812	1.31536	5	1.95562	83.9099	2.31312	2.07803	2.11008	2.09398	0.0320572	0.0113897	29.3413		0	0	0	Uruguay	0	nao		5	1.6	76.9693	2.02937	5	1.73875	79.5767	0	0	1.69696	2.09375	2.59526	1.82795	0.806669	0.767494	0.722203	não	0	143	60	0
4182	61	75.8877	8	nao		5	1.71687	46.2536	2.98937	1.43363	5	1.97375	50.4876	3.41625	1.589	4.12489	1.71523	2.53671	1.70449	26.1224		1	1	0	Uruguay	1																				1	175	80	1
4183	44	70.0082	6	nao		5	1.81562	83.3812	2.14875	1.14033	5	1.91437	87.017	2.1925	4.64765	5.21832	4.83634	0.571363	0.270448	28.5375		0	0	0	Uruguay	0	nao		5	1.89937	83.4661	2.20937	5	1.8025	84.55	0	0	1.39381	2.12437	0.124493	0.393383	0.291847	0.268891	0.071797	não	0	145	60	0
4184	44	68.4959	9	nao		5	1.34187	78.6735	1.675	0.343831	5	1.3775	78.63	1.7225	0.379416	1.00161	0.877753	0.622204	0.087589	26.4855		0	0	0	Uruguay	1																				0	153	62	0
4185	45	43.1726	6	sim	sim	5	2.42	58.1993	3.66687	2.60209	5	3.07125	72.4138	4.20437	0.87019	1.0437	2.53589	0.173514	1.05528	23.8087		0	0	1	Uruguay	0	sim	sim	5	2.12437	56.0152	3.27125	5	2.69562	66.972	1	1	0.352134	3.875	0.0769009	0.59268	0.262801	0.515786	0.23327	sim	1	169	68	0
4186	5	56.589	6	nao		5	2.42313	79.8723	2.8975	1.76044	5	2.39812	87.1451	2.74875	0.305791	3.10754	0.775974	2.80188	1.64887	36.1069		0	0	0	Uruguay	0	nao		5	2.14062	83.0303	2.55875	5	2.20625	88.7158	0	0	2.28155	2.48688	0.696487	1.55942	1.03829	0.862982	0.368522	não	0	157	89	0
4187	5	65.589	4	nao		5	2.105	73.5692	2.65812	1.39356	5	2.25875	84.0074	2.66313	0.726936	2.00414	2.13943	1.2773	0.0956898	33.2479		0	0	0	Uruguay	0	nao		5	2.085	78.1631	2.59875	5	2.11562	79.7597	0	0	1.77358	2.54562	3.04663	0.840538	2.34732	2.20637	1.06556	não	1	158	83	0
4188	5	48.5863	6	nao		5	3.55813	82.1145	4.19187	0.147753	5	3.54187	88.9639	3.98125	0.333803	2.50157	0.601979	2.16786	1.34332	34.2561		0	0	0	Uruguay	0	nao		4	3.69187	82.5692	4.35938	5	3.68375	83.7454	0	0	1.43367	4.3275	1.79066	0.40908	1.56951	1.38163	0.820572	não	1	170	99	0
4189	5	45.7178	6	nao		5	2.48625	74.7042	3.11875	2.87729	5	2.77813	79.5312	3.38937	0.21541	1.59262	1.42238	1.37724	0.120395	30.0621		0	0	0	Uruguay	0	nao		4	2.48	76.3371	3.08812	5	2.41687	81.8413	0	0	2.07652	2.93812	2.68387	0.018285	2.3239	2.66559	1.63032	não	0	159	76	0
4191	5	56.9699	9	nao		5	2.19438	74.7339	2.93562	2.68454	5	2.28125	73.8119	2.99312	2.35509	2.42369	0.0886489	0.0686194	1.65114	34.8825		0	0	0	Uruguay	0	sim	nao	2	2.84812	79.0597	3.6025	1	3.0875	83.4318	0	0	4.70264	3.70062	1.26516	4.20063	1.26516	2.93624	2.07624	não	1	171	102	0
4192	5	48.9507	15	nao		5	2.14687	79.0928	2.7075	2.49157	5	2.15188	78.3747	2.69625	0.581849	0.867873	0.246295	0.286029	0.439527	37.1821		0	0	0	Uruguay	0	nao		5	1.97875	75.2555	2.54187	5	1.9375	81.5575	0	0	1.92086	2.37312	0.447886	0.136995	0.373433	0.310895	0.167188	não	0	159	94	0
4193	3	54.6438	10	nao		5	2.41687	87.7667	2.75375	0.40236	5	2.4425	90.715	2.6925	1.39233	0.453797	1.39233	0.938567	0.663663	17.2584		0	0	0	Uruguay	0	nao		5	2.06312	88.4039	2.33375	5	2.09938	88.933	0	0	0.0757902	2.36063	3.11889	0.655613	3.11889	2.46353	1.74198	não	0	156	42	0
4194	3	72.4849	0	nao		5	1.67562	74.0812	2.06813	0.514731	5	1.68813	84.4326	1.98438	1.1813	0.816251	1.48533	0.365063	0.473132	32.0894		0	0	0	Uruguay	0	sim		5	1.66125	71.5478	2.15125	5	1.72187	80.1571	0	0	1.81016	2.0975	2.29987	2.88081	2.11715	0.581128	0.540154	não	0	139	62	0
4195	3	81	4	nao																				0	Uruguay	0
4196	24	84	3	nao																				0	Uruguay	0
4197	24	48.7178	3	nao		5	2.5925	79.2813	3.19313	1.65225	5	2.81375	84.244	3.31312	0.771628	0.299058	0.858888	0.47257	0.395863	33.9493		0	0	0	Uruguay	0	sim	nao	5	2.71125	77.7977	3.38812	5	2.7625	78.9004	0	0	0.0391408	3.42625	1.19655	1.29152	1.26234	0.0949816	0.020642	não	0	161	88	0
4198	55	82.1562	12	sim	nao	5	0.94125	71.5439	1.30437	6.55877	5	0.938125	73.9045	1.2475	3.93632	3.77252	3.67092	0.163921	0.0718913	16.6493		0	0	1	Uruguay	0	nao		5	0.754375	72.2755	1.02875	4	0.84125	79.7393	0	0	0.690702	1.055	13.5911	14.2231	13.5911	0.63811	0.451212	não	0	155	40	0
4199	25	82.463	17	nao		5	2.08063	64.1426	2.89188	1.99927	5	2.2625	68.6516	2.92812	1.27188	3.77017	2.28519	2.49889	1.05049	24.3824		1	0	0	Uruguay	0																				1	167	68	0
4200	66	47.5808	9	nao		5	2.10812	74.6074	2.67	1.48864	5	2.43313	78.8855	3.0175	0.604362	1.2645	1.80967	0.660157	0.385542	25.8065		0	0	0	Uruguay	0	nao		5	2.33	74.8594	2.94625	5	2.45875	79.9431	0	0	0.0900602	2.98937	1.30516	2.6552	1.67539	1.35027	0.692985	não	0	155	62	0
4201	61	76.1644	3	nao		5	1.74875	70.6566	2.34437	1.15935	5	1.8	73.8651	2.38687	3.51276	1.9666	2.64057	1.5467	0.476691	28.4799		0	0	0	Uruguay	1																				0	159	72	0
4202	45	49.7397	10	nao		5	3.40875	81.6345	4.0675	0.0434751	5	3.33938	81.7723	3.98438	1.7197	0.438086	1.23073	1.28167	0.560499	35.0112		0	0	0	Uruguay	0	nao		5	3.005	73.3486	3.88437	5	3.24437	81.1855	0	0	0.640016	3.90937	1.14832	1.18126	1.08216	0.0329471	0.0700828	não	1	174	106	0
4203	45	50.0575	4	nao		5	2.6225	75.6854	3.33938	0.358231	5	2.71563	78.5005	3.33375	0.874083	1.23118	0.145974	0.357119	0.767363	33.2265		0	0	0	Uruguay	0	nao		5	2.71438	73.848	3.48563	5	2.79813	76.7925	0	0	0.41965	3.52062	1.23571	1.75898	1.7152	0.523323	0.0309676	não	0	159	84	0
4204	61	47.4192	8	sim	nao	5	4.44312	74.7686	5.9425	3.26409	5	4.43375	74.5638	5.63562	1.51743	0.470031	1.50583	1.04744	0.732442	30.7958		0	0	1	Uruguay	0	nao		5	3.64562	65.9991	4.92562	5	4.16375	75.4815	0	0	0.793993	5.28625	0.425894	0.0424617	0.150644	0.383433	0.0765011	não	1	170	89	0
4205	61	53	12	nao		5	2.455	80.6902	2.99688	1.92827	5	2.64437	84.7556	3.09312	0.711805	1.19663	0.746894	0.484846	0.318028	19.1001		0	0	0	Uruguay	0																				0	165	52	0
4206	54	73.1452	12	nao		5	2.22	75.6227	2.83125	1.05363	5	2.2875	79.6865	2.86875	3.37318	0.290388	3.76406	3.08294	2.45639	26.1719		0	0	0	Uruguay	0																				0	160	67	0
4207	29	82	4	sim	sim																			1	Uruguay	0
4208	29	45.0959	12	nao		4	3.70937	77.5209	4.64437	2.11509	5	3.94437	85.6774	4.58313	0.947057	2.28852	1.41217	1.34161	0.619768	24.4898		0	0	0	Uruguay	0	nao		4	3.32125	78.7143	4.05188	5	3.40062	83.3742	0	0	2.93932	4.0175	2.54804	1.29841	2.30299	1.24984	0.710452	não	0	175	75	0
4209	29	74.1699	2	nao		5	2.7925	66.9865	3.74125	1.09518	5	2.95	67.0455	3.95812	1.4203	0.24011	0.481749	1.18021	0.170864	26.2966		1	0	0	Uruguay	0	nao		0	2.42625	83.1085	2.91937						4.14479							não	1	185	90	0
4210	46	64.2466	4	nao		5	2.85625	71.8553	3.73875	0.177533	2	2.88937	70.4618	3.93187	8.05356	0.398805	6.40314	7.65599	4.24625	25.4028		0	0	0	Uruguay	1																				1	166	70	0
4211	66	59.4082	5	nao		5	2.13063	67.1592	3.03625	0.20407	5	2.2975	71.5732	3.07812	1.82686	0.793089	0.953987	1.03385	0.11378	25.0762		0	0	0	Uruguay	0	nao		5	2.0075	67.8926	2.7925	5	1.97062	68.8729	1	0	0.396761	2.65812	1.08953	0.404833	0.68497	0.684717	0.198091	não	0	161	65	0
4212	25	60.8932	12	sim	nao	5	1.92312	76.9827	2.41437	0.847053	5	2.07375	81.6236	2.50937	1.61865	0.534796	1.33333	1.08391	0.564667	33.6949		0	0	1	Uruguay	0	sim	nao	4	1.83875	73.901	2.28312	5	1.92312	73.4368	0	0	0.524575	2.3	3.86624	2.8364	0.404665	1.03042	1.71959	não	0	156	82	0
4213	65	58.4795	15	nao		5	2.68313	74.1067	3.37875	0.0523357	5	2.80813	80.7513	3.37562	1.1531	1.07834	1.12166	0.0747649	0.0306317	34.2058		0	0	0	Uruguay	1																				0	164	92	0
4214	37	88.811	5	nao		5	2.28875	73.5194	3.0575	0.275165	5	2.32625	75.3441	3.08062	0.358755	0.802441	0.446121	0.443695	0.251958	26.8352		0	0	0	Uruguay	0	nao		5	2.09812	75.7275	2.75437	4	2.36312	65.6766	1	0	1.37712	3.18687	3.73157	1.7609	2.65606	1.97131	0.633126	não	0	152	62	0
4215	54	46.5123	9	nao		5	2.70563	77.9719	3.40562	0.927395	5	2.99437	83.7441	3.54562	2.06922	2.15774	1.75404	0.0885427	0.285508	24.4352		0	0	0	Uruguay	0																				0	158	61	0
4216	54	71.1644	3	nao		3	1.02625	79.8638	1.26187	12.503	5	1.71562	78.6758	2.09125	2.76892	3.53817	0.679501	0.769633	2.02162	25.0657		0	0	0	Uruguay	0	nao		2	1.61937	78.2779	2.06187	3	1.35	80.2974	0	0	17.7018	1.65688	9.90062	13.7184	10.517	3.84386	2.28013	não	0	156	61	0
4217	54	77.6301	3	nao		5	2.665	75.469	3.3975	2.01861	5	2.78813	80.6253	3.395	0.191954	0.925368	0.130297	0.733418	0.562199	31.4359		0	0	0	Uruguay	0	nao		5	2.47375	74.1476	3.21812	5	2.5475	78.8547	0	0	1.42878	3.20562	0.964112	1.80971	1.3641	0.845669	0.315134	não	1	172	93	0
4218	27	82.126	3	nao		5	1.79562	62.1592	2.54187	2.72919	5	1.99687	59.2545	2.91313	1.73906	3.42276	1.03919	1.68421	1.68574	30.0914		1	0	0	Uruguay	0	nao		5	1.51437	47.9043	2.41313	5	1.68	52.851	1	0	1.01451	2.63	2.38931	0.846834	0.641439	1.54263	0.145242	não	1	161	78	1
4219	27	77.5808	3	nao		5	1.85938	80.2103	2.26187	0.176068	5	1.86937	82.3287	2.21937	2.29439	2.03846	2.38942	0.255984	0.248228	29.8233		0	0	0	Uruguay	0	nao		5	1.75312	64.4531	2.28938	5	1.74563	82.438	0	0	1.60086	2.09812	0.860925	0.635773	0.443723	0.225162	0.1358	não	0	151	68	0
4220	30	81.6932	3	nao		5	1.605	51.003	2.59938	2.14014	5	1.92188	62.9865	2.82687	1.59657	4.95046	4.01948	3.35521	0.658951	21.1927		1	0	0	Uruguay	0	nao		3	1.88437	57.3739	2.89875	4	1.94875	62.3974	1	0	3.86876	2.905	3.68799	1.12003	1.42912	2.56848	0.218579	não	1	164	57	0
4221	30	55.7425	6	nao		5	2.13437	74.1102	2.74437	0.128949	5	2.15875	80.4566	2.65687	0.049435	1.55226	0.93767	1.50283	0.434612	21.5045		0	0	0	Uruguay	1																				0	154	51	0
4222	33	63.0822	6	nao		5	2.26625	61.7086	3.15875	0.196145	5	2.345	69.3402	3.13125	0.57734	0.986838	0.509934	0.40951	0.337227	27.6361		1	0	0	Uruguay	0	nao		5	2.17875	63.1407	3.1675	5	2.3975	64.2761	1	0	0.630658	3.38125	0.966272	0.946401	1.2793	0.0198722	0.235409	não	0	168	78	0
4223	33	60.8356	11	nao		5	2.89188	75.3338	3.83875	0.265287	5	2.87312	69.0448	4.05125	0.0106235	0.354671	1.4325	0.34405	0.762169	26.4236		1	0	0	Uruguay	0	nao		5	2.95687	61.4336	4.28562	5	2.93	65.0479	1	0	3.85598	4.0425	0.265409	0.226609	1.54728	0.0388033	0.933872	não	1	174	80	0
4224	33	44.4411	14	nao		5	3.86	82.5227	4.67688	1.05673	5	3.9125	84.9044	4.59125	0.558439	1.05836	0.299026	0.499931	0.536939	28.0863		0	0	0	Uruguay	0	nao		4	3.78562	72.1501	4.79875	3	3.97562	78.4921	0	0	0.249099	4.78437	3.16688	2.75385	1.42755	0.413213	0.938014	não	1	176	87	0
4225	33	68.3096	4	nao		5	2.00813	74.375	2.60375	0.44269	5	2.18562	78.2852	2.755	2.20242	0.71127	1.34409	1.49127	0.447493	32.831		0	0	0	Uruguay	0	nao		5	1.90125	68.6062	2.4975	5	1.9425	64.8716	1	0	0.622059	2.52062	0.0738327	4.02457	2.47982	3.95079	1.09284	não	0	159	83	0
4226	17	65.7397	13	nao		5	2.31125	70.1442	3.01375	7.7167	4	2.60687	81.9611	3.08437	4.23606	4.27915	3.53957	0.0431262	0.523349	24.0346		0	0	0	Uruguay	0	nao		5	1.90437	75.4395	2.46875	5	2.13313	76.8521	0	0	0.412934	2.68438	1.62665	0.959502	0.545393	0.667192	0.292822	não	1	158	60	0
4227	29	83.4959	6	nao		5	1.80562	86.9134	2.0775	1.0717	5	1.83	82.9462	2.17875	2.21766	0.16925	1.74544	2.04845	1.11455	23.8048		0	0	0	Uruguay	0	nao		5	1.62063	83.6182	1.91062	5	1.73812	81.65	0	0	1.4488	2.07	2.29971	1.20522	1.44505	1.09464	0.169604	não	0	142	48	0
4228	66	63.6959	6	nao		5	2.28938	77.0996	2.89812	2.76748	5	2.36	81.2218	2.88063	3.09296	2.9634	3.40945	0.129607	0.31556	26.1066		0	0	0	Uruguay	0	nao		5	2.20875	72.093	2.885	5	2.25937	76.8495	0	0	0.863079	2.90437	0.4978	0.392286	0.412035	0.105515	0.0139638	não	0	159	66	0
4229	15	61.8877	12	nao		5	3.62312	74.0736	4.52	0.0880559	5	3.83812	82.5736	4.57687	1.11159	1.32495	1.54228	0.213379	0.15369	31.4077		0	0	0	Uruguay	0	nao		5	3.31625	69.1516	4.23938	5	3.48312	79.6143	0	0	1.1349	4.19937	0.415383	0.0634679	0.3693	0.35191	0.216261	não	1	173	94	0
4230	26	46.0795	15	nao		5	2.375	65.2697	3.27562	1.21105	5	2.55375	72.6788	3.28312	0.555582	0.486227	0.567629	0.0693543	0.0575619	30.8329		0	0	0	Uruguay	0																				0	157	76	0
4231	17	48.7589	6	nao		5	3.14062	81.7871	3.83187	0.532529	5	3.3325	83.2345	3.96312	2.49369	0.639433	1.77271	1.8544	0.801389	24.3865		0	0	0	Uruguay	0																				0	162	64	0
4232	39	77.0384	3	nao		5	1.84438	60.4342	2.4925	2.85809	5	2.02	68.5036	2.69687	2.89052	4.98282	3.80309	2.0938	0.834977	35.3798		1	0	0	Uruguay	0	sim	sim	5	1.60625	60.5133	2.20438	5	1.77688	65.0275	1	0	2.28165	2.40125	0.421763	3.12688	0.0368197	2.7053	2.18501	não	0	155	85	0
4233	61	44.9041	3	nao		5	2.6275	77.6219	3.32812	1.15129	5	2.7525	83.0317	3.30937	0.77748	0.937425	0.995165	0.159949	0.0408304	51.0593		0	0	0	Uruguay	0	nao		3	2.5375	78.9269	3.1475	5	2.34187	82.135	0	0	0.45075	2.84437	0.357399	0.988157	0.311433	0.630767	0.478528	não	0	162	134	0
4234	61	73.6137	5	nao		5	1.77	93.8059	1.88687	3.18527	5	1.665	90.3663	1.8425	1.25837	1.96456	1.25837	0.706276	0.499413	31.2295		0	0	0	Uruguay	0	nao		5	1.88187	86.1024	2.18562	5	1.95937	89.7509	0	0	2.95186	2.18313	3.69757	4.53945	3.80422	0.842585	0.520331	não	0	156	76	0
4235	54	85.5425	5	nao		5	2.21125	68.5792	3.08875	1.94364	5	2.375	67.7483	3.28187	2.12414	0.223655	0.391601	1.90053	0.118758	25.7812		1	0	0	Uruguay	0	nao		4	1.90312	69.032	2.64687	5	1.8425	70.9848	0	0	6.44173	2.44625	2.84857	1.23396	1.58941	1.6149	0.251366	não	1	160	66	0
4236	54	79.7014	4	nao		5	1.93312	74.891	2.43812	1.33572	5	2.05375	78.4061	2.51125	0.219679	0.237105	0.494485	0.0174307	0.181993	29.3333		0	0	0	Uruguay	0	nao		5	1.78125	65.9264	2.40625	5	1.92	62.5534	1	0	2.56178	2.45687	3.16494	0.69392	0.234226	2.47129	0.325059	não	0	150	66	0
4237	54	74.5671	4	nao		5	1.24812	66.7224	1.77375	1.99612	5	1.385	72.8229	1.88687	1.14786	0.0957945	0.587982	1.05207	0.348024	33.6728		0	0	0	Uruguay	0	nao		5	1.33938	69.7591	1.8425	5	1.595	75.7045	0	0	3.43971	2.10687	2.36733	1.37085	2.36733	0.996648	0.704731	não	0	157	83	0
4238	54	76.8274	5	nao		5	3.09312	73.0803	3.85625	0.679412	5	3.12687	78.6635	3.7825	0.79381	1.26918	1.32082	0.475396	0.0365154	25.462		0	0	0	Uruguay	0	nao		5	3.11187	62.89	3.9275	5	2.995	70.8981	0	0	0.191554	3.6775	0.905468	2.52324	2.6443	1.61795	0.0856436	não	1	161	66	0
4240	61	58.4849	8	nao		5	2.64	72.8653	3.32812	1.27286	5	2.7525	78.8117	3.36937	1.07099	1.95333	1.15042	0.882441	0.56782	34.9494		0	0	0	Uruguay	0	nao		5	2.57312	75.5829	3.19313	5	2.66375	82.501	0	0	0.989549	3.1725	1.45196	2.32723	0.854892	0.875415	1.04121	não	1	164	94	0
4241	61	76.9753	3	nao		2	2.0775	79.8654	2.56062	7.27704	5	1.84125	81.584	2.23625	0.807447	1.28366	0.955011	0.476242	0.232414	29.8303		0	0	0	Uruguay	0	nao		1	1.31625	85.575	1.52062	3	1.48625	81.4942	0	0	0.349623	1.81875	4.26885	0.178636	4.07489	4.09038	2.75517	não	0	143	61	0
4242	61	48.7315	8	nao		5	4	75.1262	5.02562	0.982893	5	4.11312	80.7485	4.97125	0.461335	0.810469	0.401187	0.34914	0.28941	27.1178		0	0	0	Uruguay	0																				1	176	84	0
4243	25	57.4904	15	nao		5	2.0625	82.6446	2.495	3.59638	5	1.8625	84.0858	2.19563	0.580993	1.38977	0.181387	0.80881	0.854472	30.2618		0	0	0	Uruguay	0	nao		5	1.83375	81.4774	2.24688	5	2.03	80.937	0	0	2.99273	2.44562	4.3031	2.72946	3.12135	1.57457	0.277234	não	0	151	69	0
4245	55	64.5178	10	nao		5	3.25125	75.5665	4.0325	1.4616	5	3.45625	77.2454	4.26875	1.93234	0.655148	0.176218	1.27727	0.338663	27.7778		0	0	0	Uruguay	0	nao		5	3.08	71.5343	4.09937	5	3.15937	78.8981	0	0	1.85678	3.88	0.0441607	1.19908	0.663733	1.15493	0.378563	não	1	180	90	0
4246	55	62.7315	10	nao		5	3.46375	74.9527	4.40062	0.392753	5	3.64375	81.3337	4.39187	0.138241	1.4087	0.444145	1.27047	0.682069	27.7551		0	0	0	Uruguay	0	nao		5	3.30312	71.1114	4.19937	5	3.4275	74.663	0	0	0.453976	4.27688	0.774377	0.491677	0.393763	0.282703	0.0692396	não	1	175	85	0
4247	55	59.4685	10	nao		5	3.25125	79.3351	3.89937	1.03894	5	3.40687	85.2918	3.91687	2.5455	2.77763	1.93289	0.232221	0.597484	25.0995		0	0	0	Uruguay	0	nao		5	3.15125	78.6461	3.8675	5	3.14875	82.8482	0	0	2.39382	3.75312	1.98089	2.98091	3.21549	1.00031	0.16595	não	1	167	70	0
4249	45	48.3397	16	nao		5	2.8075	79.406	3.45375	1.38256	5	2.85562	80.8673	3.4675	0.301005	0.0619333	0.537337	0.23907	0.336164	27.8876		0	0	0	Uruguay	0	nao		5	2.78937	71.7063	3.52312	5	2.895	81.823	0	0	0.12555	3.45937	1.0444	0.628675	1.14621	0.415738	0.365969	não	0	155	67	0
4250	21	68.1288	12	sim	sim	5	1.16062	40.7326	2.13313	3.30761	5	1.8875	45.5299	3.27625	2.03298	2.79357	1.252	0.760807	1.09025	28.7317		1	1	1	Uruguay	0	sim	sim	5	1.74312	38.195	3.05125	5	1.85875	44.2823	1	1	4.31354	2.965	0.0315918	3.50873	1.2784	3.47716	1.57744		1	172	85	1
4251	21	63.7644	10	nao		5	1.56687	65.0493	2.07812	0.31972	5	1.76562	73.4529	2.2875	2.87007	0.932229	1.87935	1.9381	0.669772	24.1415		0	0	0	Uruguay	0	nao		5	1.44687	56.0668	2.09687	5	1.7075	64.2219	1	0	2.75022	2.32875	0.937011	2.2882	1.67056	1.35134	0.436829	não	0	155	58	0
4252	21	70.726	3	nao		5	2.51562	71.1759	3.26437	2.69019	5	2.56062	69.8432	3.35812	1.5723	1.20099	0.50187	0.371342	0.494375	23.8087		1	0	0	Uruguay	0																				1	169	68	0
4253	23	44.411	6	nao		4	4.04437	78.627	4.94438	1.76472	5	3.84812	84.5509	4.53437	0.18474	1.23962	0.833331	1.0549	0.287306	24.4898		0	0	0	Uruguay	0																				1	175	75	0
4254	23	77.1836	5	nao		5	2.13125	62.34	2.94562	0.921159	5	2.34125	68.1711	3.12625	0.620382	2.4191	0.639017	1.79885	1.2588	27.8159		1	0	0	Uruguay	1																				1	162	73	0
4255	16	62.2575	12	sim	sim	5	1.8425	70.4926	2.6	4.74333	5	2.3375	67.7168	3.32125	0.927862	2.18871	0.883716	1.26098	0.922859	27.3797		1	1	1	Uruguay	0	sim	sim	5	1.76	59.7116	2.58063	5	1.99437	63.1506	1	1	0.619214	2.86562	0.350713	2.45735	0.386608	2.10672	1.4643		1	172	81	0
4256	53	54.5616	10	nao		5	1.81	85.8838	2.1075	5.03835	5	1.83562	81.1999	2.26062	1.54148	0.144601	2.32489	1.3969	1.54173	32.0499		0	0	0	Uruguay	0	nao		4	1.6775	77.7746	2.09312						3.50524							não	0	155	77	0
4258	30	54.2384	4	nao		5	2.69625	65.0581	3.61375	1.00998	3	2.90937	71.3957	3.81875	0.609948	5.65559	1.22569	5.04652	3.1335	32.2421		0	0	0	Uruguay	0	nao		5	2.4225	62.9425	3.40437	5	2.74	72.3552	0	0	0.194989	3.5625	2.00019	0.762163	0.861187	1.23812	0.070023	não	1	168	91	0
4259	23	56.9178	10	nao		5	2.83625	78.1202	3.46812	0.178626	5	2.74812	80.9165	3.3375	1.44603	0.938921	2.17819	0.507143	0.876396	35.7851		0	0	0	Uruguay	0	nao		5	2.85063	71.6125	3.67188	5	2.8525	80.1827	0	0	3.56607	3.44375	0.711664	0.513131	0.670488	0.19853	0.111271	não	0	168	101	0
4260	16	65.3397	12	nao		5	2.295	64.0726	3.10687	2.40139	5	2.31562	65.5172	3.11937	2.8445	1.93463	2.14297	0.910123	0.147348	33.6123		1	1	0	Uruguay	0	nao		5	2.3725	72.4289	3.0425	5	2.40313	75.7188	0	0	3.01149	3.13312	1.67671	1.86326	5.49508	0.18658	2.5694		1	169	96	0
4261	16	58.8658	16	nao		5	2.86375	72.7302	3.84437	1.88717	5	2.91313	75.3476	3.71375	0.712275	0.854696	0.214528	0.142424	0.452675	19.2277		0	0	0	Uruguay	0																				0	158	48	0
4262	16	56.0685	12	nao		5	1.85438	73.205	2.36875	0.920146	5	1.88937	79.7625	2.33375	0.618375	0.422294	0.551315	0.196088	0.0912334	26.9127		0	0	0	Uruguay	0																				0	153	63	0
4263	22	69.2685	6	nao		5	2.30938	86.6761	2.64812	0.552882	5	2.3075	88.0515	2.60187	1.46533	1.47072	0.957625	0.00538572	0.36284	28.5075		0	0	0	Uruguay	0	nao		5	1.8225	79.6069	2.22187	5	2.20563	84.2243	0	0	3.73612	2.59125	1.53533	1.23292	1.27345	0.302443	0.0286654	não	0	151	65	0
4264	22	68.3425	7	nao		5	1.69625	66.357	2.30562	1.47193	5	1.92625	76.1552	2.45125	0.985265	0.761198	1.4572	0.224078	0.49218	24.1965		0	0	0	Uruguay	0	sim	sim	5	1.59	63.4572	2.28938	5	1.7275	74.5214	0	0	1.54164	2.26062	1.46391	2.39344	0.667823	0.929692	1.2203	não	0	148	53	0
4265	22	66.7041	4	nao		5	2.825	72.9856	3.575	1.91702	5	3.01375	79.7684	3.70062	0.764437	0.249729	1.13156	0.514717	0.623563	31.7739		0	0	0	Uruguay	0	nao		5	2.50812	73.7684	3.18438	3	2.8725	76.8819	0	0	2.71584	3.52187	4.50371	3.43546	4.21266	1.06907	0.549957	não	1	172	94	0
4266	22	79.9808	4	nao		5	1.21	61.2271	1.9675	6.28748	5	1.24	61.4432	1.9225	1.05901	1.65869	2.07596	0.599736	0.295091	22.9719		1	0	0	Uruguay	0	nao		5	0.90125	55.1645	1.49	3	0.926875	52.2551	1	1	0.401555	1.64937	7.69765	1.93331	4.82118	5.76863	2.04298	sim	0	149	51	1
4267	22	78.4027	6	nao		5	1.85687	85.7927	2.16438	2.02978	5	1.71875	88.7956	1.92125	4.08759	1.03606	3.56088	3.05218	1.78564	26.0226		0	0	0	Uruguay	0	nao		5	1.68	91.6468	1.83312	5	1.72687	86.4518	0	0	0.922105	1.9975	0.17722	0.513696	0.17722	0.33648	0.237923	não	0	148	57	0
4268	22	55.8027	10	sim	nao	5	2.66937	70.8057	3.55125	1.662	5	2.90687	77.0033	3.65812	0.0585587	1.81704	1.58818	1.75849	0.161858	20.4491		0	0	1	Uruguay	0	sim	nao	5	2.49	69.0468	3.3625	5	2.655	73.75	0	0	0.276547	3.4475	2.91939	0.68578	1.05905	2.23383	0.26395	não	1	164	55	0
4269	22	50.863	13	nao		5	3.06938	80.9862	3.67062	0.204978	5	3.13	83.9987	3.63187	1.36512	0.424858	0.427179	0.940284	0.00164658	33.6949		0	0	0	Uruguay	0	nao		5	2.98937	80.549	3.5775	5	3.01688	83.3535	0	0	0.957651	3.58187	1.09514	1.52512	1.1067	0.430009	0.29589	não	0	156	82	0
4270	22	65.4274	6	nao		5	2.11562	76.2216	2.68	2.19374	5	2.13875	81.2634	2.60312	0.353516	0.248396	0.27216	0.105118	0.0167954	29.0487		0	0	0	Uruguay	0	nao		5	1.93875	70.452	2.55813	5	2.0875	81.0286	0	0	1.02668	2.57187	0.102998	2.87292	1.17822	2.76996	1.19854	não	0	153	68	0
4271	61	44.9973	10	nao		5	2.88188	87.6616	3.2875	0.215417	5	2.95625	88.6598	3.33437	1.6764	0.887551	2.2076	0.788908	0.933504	23.833		0	0	0	Uruguay	0																				0	156	58	0
4272	22	84.7288	4	nao		5	1.40937	67.2331	1.98375	1.87358	5	1.5375	70.6085	2.08437	0.407087	2.10032	1.84724	1.69331	0.178987	28.9993		0	0	0	Uruguay	0																				0	152	67	0
4273	13	54.6137	6	nao		5	3.14188	69.3954	4.26687	2.00635	5	3.14	70.661	4.135	0.76995	1.68054	0.171208	0.910644	1.06728	25.9909		0	0	0	Uruguay	0																				1	171	76	0
4274	30	79.9562	6	nao		5	1.52312	80.6153	1.8625	4.12713	5	1.50812	82.6087	1.80187	0.534581	1.42072	0.888513	0.886175	0.376356	21.2084		0	0	0	Uruguay	0	nao		5	1.43437	73.2525	1.84375	5	1.53812	82.006	0	0	3.6388	1.86687	1.54833	1.21715	1.94385	0.331202	0.513918	não	0	152	49	0
4275	30	55.5973	12	nao		5	2.55625	61.8853	3.68937	7.62529	5	3.20125	72.963	4.16437	0.262379	0.42926	2.10015	0.166877	1.18156	24.6755		0	0	0	Uruguay	0	nao		5	2.42188	57.0272	3.71312	5	2.3575	48.4335	1	1	3.438	3.94	0.00908197	3.73275	0.134729	3.72368	2.54426	sim	1	172	73	0
4276	52	43.9808	10	nao		5	2.42937	76.6364	2.97312	0.49224	5	2.59938	82.8156	3.07938	0.522892	0.153183	0.114909	0.36971	0.0270588	37.0447		0	0	0	Uruguay	0	nao		5	2.44937	74.8758	3.05625	5	2.59	84.9877	0	0	1.0929	3.035	0.130637	0.944754	0.452849	0.814123	0.347846	não	0	155	89	0
4278	52	55.7425	11	sim	nao	5	1.86437	71.9836	2.42	0.0730807	5	2.10812	81.7103	2.57062	0.257413	1.6114	1.75797	1.35402	0.10366	23.8728		0	0	1	Uruguay	0	sim	nao	5	1.80312	74.8185	2.27125	5	1.96812	81.5803	0	0	1.23658	2.36188	1.93118	1.8656	1.39834	0.065589	0.330439	não	0	149	53	0
4279	60	50.6082	6	nao		5	2.6125	81.9769	3.07125	0.259489	5	2.70438	86.6093	3.10687	0.0424714	0.805307	0.599972	0.76284	0.145199	27.3399		0	0	0	Uruguay	0	nao		5	2.62125	85.0883	3.06562	5	2.57125	84.9649	0	0	2.22572	3.01688	0.630756	0.13764	0.825132	0.493125	0.486135	não	0	153	64	0
4280	13	53.0658	10	nao		5	2.42625	72.7239	3.16562	1.05486	5	2.47687	77.9965	3.07562	1.90405	1.46018	1.52503	0.443935	0.0458695	27.7344		0	0	0	Uruguay	0																				0	160	71	0
4282	13	75.9014	7	nao		5	1.81437	75.4222	2.26	0.0391216	5	1.89062	79.2715	2.315	1.78254	1.05978	0.575045	0.722832	0.342767	34.7205		0	0	0	Uruguay	0	nao		5	1.8525	77.3083	2.34187	5	1.7275	78.6344	0	0	2.65309	2.17625	2.68534	3.08461	2.64803	0.399438	0.308838	não	0	143	71	0
4283	41	45.7699	9	nao		5	2.55375	73.5289	3.43187	1.66777	5	2.53562	71.6784	3.4775	0.125039	1.53278	0.676778	1.40775	0.605318	21.9671		0	0	0	Uruguay	0	nao		5	1.93062	64.5829	2.97125	5	1.9225	68.5689	1	1	0.268233	2.7425	3.17493	5.14606	2.45922	1.97274	1.90109	sim	1	168	62	0
4284	23	46.0192	14	nao		5	2.77125	79.9063	3.46187	1.88872	5	3.105	84.9376	3.6075	2.61025	2.83104	1.9121	0.220874	0.649965	23.0469		0	0	0	Uruguay	0	nao		5	2.96062	81.7852	3.58437	5	2.66188	83.4771	0	0	2.36935	3.1625	0.696382	0.399592	0.406425	0.296798	0.00483102	não	0	160	59	0
4285	23	73.7315	6	nao		5	1.64312	72.265	2.1525	0.164439	5	1.68062	78.1686	2.13937	1.13966	0.740151	1.18736	0.39952	0.316237	34.9636		0	0	0	Uruguay	0	nao		5	1.3175	71.1922	1.74062	5	1.32812	79.5284	0	0	0.407407	1.65437	2.01302	1.68359	2.16987	0.329491	0.343915	não	0	155	84	0
4286	23	41	30	sim	nao																			1	Uruguay	0
4287	65	62.3726	12	nao		5	3.00437	75.3803	3.84938	2.76241	5	3.15313	78.6193	3.88687	0.731031	1.74525	1.42409	1.01428	0.227123	36.0021		0	0	0	Uruguay	0	nao		5	3.26062	80.1875	3.96	4	3.2225	81.248	0	0	0.436589	3.92125	3.43539	3.94717	4.08169	0.512125	0.0952066	não	1	174	109	0
4288	23	41	15	nao																				0	Uruguay	0
4289	23	73.989	6	nao		5	1.51625	71.0812	2.08938	3.33419	5	1.62312	77.5224	2.09375	0.147908	0.711486	0.147908	0.563579	0.398511	32.831		0	0	0	Uruguay	1																				1	159	83	0
4290	23	74.4959	6	nao		5	2.36687	72.1059	3.1525	0.959746	5	2.4375	74.6554	3.05187	2.63347	0.108872	0.392071	2.52463	0.200256	28.0843		0	0	0	Uruguay	0	nao		5	2.31625	79.6818	2.81562	5	2.3475	77.8768	0	0	1.18708	2.8975	1.28713	0.567045	1.06032	0.720104	0.348805	não	0	159	71	0
4292	23	76.3288	10	nao		5	1.45375	76.2123	1.86187	1.12448	5	1.63687	71.5769	2.155	3.18134	5.58501	3.03749	2.4058	1.8029	38.3492		0	0	0	Uruguay	0	nao		5	1.36687	69.8276	1.85062	4	1.41937	77.0876	0	0	0.287147	1.82875	6.05734	4.76339	6.28484	1.29581	1.07743	não	0	148	84	0
4293	20	64.6767	6	nao		5	2.69625	80.5753	3.27312	0.937824	5	2.72875	83.5278	3.21375	3.15315	0.210861	1.99421	2.94239	1.26105	35.9963		0	0	0	Uruguay	0	nao		5	2.80875	74.6884	3.43313	5	2.9	84.4711	0	0	0.750592	3.36875	0.361365	2.15048	0.236535	1.78919	1.3534	não	0	165	98	0
4294	20	72.2137	11	nao		5	2.37125	58.8035	3.60375	0.764443	5	2.69375	59.2766	3.99062	1.39457	4.0329	3.95019	2.63907	0.0585246	33.642		1	1	0	Uruguay	0	nao		3	2.3625	51.0949	3.75937	5	2.54	55.8242	1	0	0.318119	3.89125	1.05684	0.0174051	0.113663	1.03944	0.0680605		1	180	109	1
4295	20	68.463	6	nao		5	1.86812	54.1584	2.785	1.68607	5	1.90437	56.6462	2.78312	2.04031	0.910888	1.70349	1.12953	0.56049	26.7229		1	1	0	Uruguay	0	nao		5	1.86687	46.8696	2.92687	5	1.94937	50.5429	1	1	2.34858	3.00563	2.67362	1.90706	0.724179	0.766745	0.836488		1	163	71	1
4296	20	42.6575	18	nao		5	2.8925	80.0969	3.60187	0.369053	5	2.86063	79.2006	3.56062	1.53369	0.0463666	0.598292	1.48733	0.39027	21.2306		0	0	0	Uruguay	0	nao		5	2.65125	75.1328	3.5275	5	2.665	74.807	0	0	1.2258	3.54813	1.49182	0.0829633	1.21861	1.40886	0.803021	não	0	158	53	0
4298	20	60.0959	3	nao		5	2.25563	82.9274	2.67313	0.182096	5	2.35437	82.7912	2.80437	0.797052	0.64111	0.85614	0.155942	0.15205	34.0176		0	0	0	Uruguay	0	nao																			0	159	86	0
4299	20	42.0658	12	nao		5	2.565	73.5616	3.31375	0.227089	5	2.73187	78.3474	3.36812	0.957015	0.58479	0.858061	0.372239	0.193245	29.3848		0	0	0	Uruguay	0	nao		4	2.68187	71.1491	3.38562	4	2.7525	74.6441	0	0	0.0652965	3.3825	3.57578	1.57478	0.458775	2.00157	0.789157	não	0	165	80	0
4300	20	41.1534	8	nao		4	4.67188	82.9818	5.55813	3.34528	5	4.83812	85.0286	5.6175	0.545791	1.72904	0.513227	1.18331	0.859756	23.3011		0	0	0	Uruguay	0	nao		5	4.55625	80.0835	5.47125	5	4.60812	83.3296	0	0	0.510726	5.41437	0.12798	0.365378	0.442147	0.2374	0.0542849	não	1	177	73	0
4301	30	44.7562	15	sim	sim	5	2.76125	69.2477	3.7075	2.38793	5	2.43313	61.7349	3.69875	0.902785	1.28298	1.36319	0.38022	0.0567165	23.1473		1	0	1	Uruguay	0	nao		4	2.685	62.4237	3.71875	5	2.78375	68.2501	1	0	0.130847	3.72875	0.511097	0.366087	1.08685	0.145016	0.509665	não	0	161	60	1
4302	41	42	12	sim	sim																			1	Uruguay	0
4303	41	67.3808	3	nao		5	1.85062	72.0088	2.46062	1.0859	5	1.86562	70.1858	2.39	0.0498938	0.929932	1.38172	0.880046	0.319488	23.3726		0	0	0	Uruguay	0	nao		5	1.89062	61.7221	2.59063	5	1.96187	59.9733	1	0	0.806359	2.67	1.4467	0.225625	1.33668	1.22109	0.785641	não	0	152	54	0
4304	41	65.3918	6	nao		5	3.805	71.3131	4.9025	1.24588	5	3.92	71.6964	4.9875	1.55264	0.543231	0.891686	1.00945	0.246406	21.6128		0	0	0	Uruguay	0	nao		5	3.56938	68.6501	4.75688	5	3.5725	70.6202	0	0	4.10125	4.53687	2.11023	1.91839	1.14897	0.191887	0.544118	não	1	168	61	0
4306	60	69.7479	2	nao		5	2.38375	64.5347	3.23875	2.58444	5	2.38437	66.3825	3.21625	1.61781	0.35304	1.42962	1.2648	0.761275	21.0772		1	0	0	Uruguay	0	nao		5	2.04562	57.5422	2.96875	2	2.09437	57.5477	1	0	0.343219	3.00875	8.46881	1.79501	3.53817	6.67887	1.23299	não	1	163	56	0
4307	60	68.6384	6	nao		5	1.50187	80.341	1.82937	2.90929	5	1.58875	82.4789	1.90688	0.414186	0.250797	0.2554	0.16339	0.00325066	29.1545		0	0	0	Uruguay	0																				0	147	63	0
4308	41	44.0274	10	nao		5	4.0775	76.3487	5.26437	0.252294	5	4.31063	78.5267	5.37437	1.17709	1.25152	0.92703	0.0744208	0.229463	25.2092		0	0	0	Uruguay	0	nao		5	3.62312	76.7103	4.67562	5	3.85625	79.6643	0	0	0.569404	4.81562	1.05779	0.841587	1.08195	0.216208	0.169976	não	1	169	72	0
4309	30	75.1151	3	sim	sim	5	1.4625	76.1719	1.92	2.69754	5	1.505	75.5332	1.9925	5.48359	2.26752	5.74733	3.21808	2.46221	31.5301		0	0	1	Uruguay	0	sim	sim	5	1.3275	48.3057	2.16	5	1.54125	61.3738	1	0	1.07199	2.18937	0.7786	0.749482	0.303431	0.0291199	0.315415	não	0	149	70	0
4310	30	76.2247	4	nao		5	1.74625	67.931	2.24937	0.512679	5	1.89062	74.3609	2.38625	2.40416	1.65544	1.81959	0.748882	0.116092	36.0961		0	0	0	Uruguay	0	nao		5	1.72312	75.0817	2.15625	3	1.85562	79.0469	0	0	4.5265	2.28312	6.25131	6.89372	6.22431	0.643801	0.474371	não	0	147	78	0
4311	27	50	12	nao																				0	Uruguay	0
4312	30	56.3973	6	nao		5	3.59875	79.2785	4.53937	0.263351	2	4.51875	77.492	5.80375	21.2843	22.2927	20.9575	1.03298	0.966763	21.1553		0	0	0	Uruguay	0	nao		5	3.22937	68.5188	4.65812	5	3.11187	63.3219	1	0	1.14774	4.81312	0.442024	0.398769	0.887001	0.043258	0.345239	não	1	167	59	0
4313	45	42	10	nao																				0	Uruguay	0
4314	27	86	0	nao																				0	Uruguay	0
4315	35	74.8411	6	sim	nao	5	2.26312	53.2892	3.48625	1.83631	5	2.46687	57.3026	3.59437	0.267417	0.251255	0.258674	0.0161583	0.00524669	30.0947		1	0	1	Uruguay	0			5	2.75062	71.9118	3.81813	5	2.81813	72.0173	0	0	1.01424	3.88812	0.0564909	0.630082	0.0682332	0.573587	0.397282	não	1	171	88	1
4316	41	45.589	9	nao		5	2.8625	72.331	3.79437	0.643515	5	3.04937	78.4405	3.79813	2.24038	3.50508	2.54675	1.2652	0.677948	32.8473		0	0	0	Uruguay	0	nao		5	2.7975	71.4445	3.6875	4	3.02875	79.809	0	0	1.17217	3.7375	0.737481	3.62159	1.45746	2.88449	1.53068	não	0	158	82	0
4317	30	89.6548	3	nao		5	1.63063	81.0752	1.98875	1.89162	5	1.68562	84.2812	1.99	0.354439	1.8325	0.736686	1.47812	0.774908	22.3703		0	0	0	Uruguay	0	nao		3	1.30625	98.1221	1.33125	5	1.31813	92.1363	0	0	4.20469	1.43062	3.57908	4.81922	3.57908	1.24121	0.877665	não	0	148	49	0
4318	35	46.189	6	nao		5	4.12812	80.2942	5.03875	2.32686	5	3.99187	81.8426	4.745	1.04973	0.756859	1.43952	0.29288	0.482739	24.7721		0	0	0	Uruguay	0	nao		5	3.79437	78.9467	4.57125	5	3.6875	81.9103	0	0	0.89507	4.4225	2.18308	0.456897	1.67854	1.72626	0.863864	não	1	174	75	0
4319	35	41.9753	6	sim	nao	5	2.90375	80.3389	3.52375	1.17609	5	3.03437	84.3321	3.57437	1.79109	2.38442	1.82851	0.593455	0.393172	31.25		0	0	1	Uruguay	0	sim	nao	5	2.65625	78.4278	3.2625	5	2.84125	82.8504	0	0	0.584887	3.35875	2.87971	3.31108	2.81823	0.43158	0.348659	não	0	160	80	0
4320	27	87.4027	6	nao		5	1.27	78.6987	1.61375	0	5	1.26375	68.5191	1.73125	0.916444	1.80628	0.950859	0.889915	0.604937	38.8727		1	0	0	Uruguay	0	nao		5	0.925	65.8363	1.345						5.38944							não	0	147	84	0
4321	27	52.0247	6	nao		5	2.71312	71.6218	3.48375	0.114265	5	2.91875	76.9992	3.67125	1.0453	1.31427	0.70166	0.268978	0.433206	25.6369		0	0	0	Uruguay	0																				0	158	64	0
4322	27	83.5753	3	nao		5	1.74375	73.7705	2.28688	3.01989	2	2.2675	86.5045	2.60375	9.55768	11.28	9.16302	1.73169	1.50473	27.0258		0	0	0	Uruguay	0	nao		5	1.76687	77.3673	2.22937	5	2.04875	83.7935	0	0	0.337802	2.41687	2.4643	2.34642	2.22886	0.117908	0.0831415	não	0	149	60	0
4323	27	71.7836	6	nao		5	2.90375	67.9438	3.81125	0.523741	5	3.10375	76.2475	3.8325	0.0977753	1.14837	0.150069	1.05059	0.705908	27.3356		0	0	0	Uruguay	0	nao		5	1.97125	68.9248	2.54437	5	2.29938	66.818	1	0	0	2.93062	0.0128415	0.250305	0.0754397	0.237463	0.123646	não	1	170	79	0
4324	27	70.4904	6	nao		5	2.73375	73.9851	3.40125	0.626451	5	2.71875	81.9827	3.24812	3.23054	3.66895	3.35689	0.438671	0.220794	29.7339		0	0	0	Uruguay	0	nao		5	2.36312	77.8144	2.93187	4	2.88375	81.1467	0	0	1.0172	3.42875	0.33657	4.78481	0.0515772	4.44861	3.34695	não	0	163	79	0
4325	52	49.1205	10	nao		5	2.83562	86.222	3.28875	3.13171	5	2.86812	88.3519	3.24625	0.51923	0.324324	0.51923	0.19491	0.137818	20.8325		0	0	0	Uruguay	0	nao		5	2.7225	81.2535	3.285	5	2.85125	86.763	0	0	0.0672976	3.2775	0.309986	0.544584	0.500677	0.234603	0.0310465	não	0	161	54	0
4326	30	51.2603	8	sim	sim	5	1.30125	65.782	1.82	2.49582	5	2.0075	79.016	2.50937	1.61865	2.1001	1.20782	0.481523	0.631017	39.8586		0	0	1	Uruguay	0	sim	nao	5	2.145	74.463	2.73375	5	2.19937	75.5961	0	0	2.09999	2.825	1.44245	3.73301	0.739111	2.29118	2.11729	não	0	156	97	0
4327	35	55.2932	9	sim	nao	5	2.27	78.6999	2.83375	1.51321	5	2.3725	80.8348	2.8625	2.76333	0.956434	1.73475	1.80713	0.550402	29.3199		0	0	1	Uruguay	0	sim	nao	5	2.3575	81.1357	2.86625	5	2.44625	77.505	0	0	1.02502	2.95812	0.76018	1.25764	0.0896928	0.497491	0.825871	não	0	161	76	0
4328	10	69.1096	1	nao		5	3.51125	76.0525	4.39313	1.51498	5	3.63812	76.0617	4.51	0.668397	1.11413	0.788297	0.445756	0.23041	27.0842		0	0	0	Uruguay	0	nao		5	3.35938	70.7051	4.23812	5	3.4375	78.0474	0	0	0.156591	4.20625	0.352076	0.56796	0.0525487	0.215886	0.36445	não	1	174	82	0
4329	35	54.5151	11	nao		5	2.37	78.089	2.93375	0.544395	5	2.42812	77.8401	2.995	0.669031	1.15603	0.280919	0.487022	0.618815	31.6032		0	0	0	Uruguay	0	nao		5	2.29187	80.1005	2.79312	5	2.3125	75.9598	0	0	2.49576	2.92937	1.94252	1.64331	1.95781	0.299255	0.222418	não	0	164	85	0
4330	41	66.8685	10	nao		5	2.97187	76.57	3.76187	0.23535	5	3.04688	79.5659	3.81187	1.68164	1.06683	1.35779	0.614864	0.205756	21.5645		0	0	0	Uruguay	1																				1	164	58	0
4331	17	63.7315	1	nao		5	1.54188	82.4257	1.84687	4.69756	5	1.71812	83.9902	2.04562	5.38235	6.23049	5.45223	0.84956	0.551249	33.2535		0	0	0	Uruguay	0																				0	143	68	0
4332	17	50.5781	6	nao		0	4.00625	85.8099	4.6175	1.60684	5	4.17937	87.8828	4.70813	1.92154	2.45277	1.94119	0.531354	0.361832	27.2509		0	0	0	Uruguay	0																				1	167	76	0
4333	31	56.4164	6	nao		5	2.8875	79.8755	3.51125	1.70694	5	2.93687	86.7454	3.37562	0.261553	0.316715	0.301761	0.0551602	0.010568	29.7211		0	0	0	Uruguay	0																				0	162	78	0
4334	28	46.4877	6	nao		5	3.76562	71.906	4.9925	1.72028	5	3.73	73.761	4.74187	1.18975	0.0237011	0.111924	1.16605	0.0623844	19.4932		0	0	0	Uruguay	0	nao		5	3.73125	68.9138	5.00812	5	3.7625	71.2173	0	0	0.86119	4.88312	1.04494	0.341452	0.535993	0.703507	0.137563	não	1	171	57	0
4335	28	40.6192	8	nao		5	2.885	78.2904	3.685	0.650602	5	3.08437	83.4178	3.6975	2.04924	1.02469	2.04924	1.02466	0.724544	22.4323		0	0	0	Uruguay	0	sim	sim	5	2.70563	76.6195	3.48563	4	2.93562	79.154	0	0	1.39565	3.61437	3.26732	1.15347	1.47018	2.11426	0.223971	não	0	158	56	0
4336	28	40.2466	6	nao		5	3.50625	76.3369	4.38312	0.434894	5	3.54625	84.259	4.15125	0.21032	2.40814	0.159872	2.19788	1.58979	39.8864		0	0	0	Uruguay	0	nao		5	3.6075	79.5589	4.34687	5	3.58687	83.3551	0	0	0.551145	4.26687	1.37927	1.35587	1.16963	0.0233991	0.131699	não	1	172	118	0
4337	28	84.5315	4	nao		5	2.02937	69.9031	2.6975	2.56887	5	2.18313	74.1142	2.81062	0.180268	0.569105	1.57399	0.388842	0.710589	28.9062		0	0	0	Uruguay	0	nao		4	1.86375	69.2361	2.46812	5	1.91	74.8103	0	0	3.91968	2.4575	0.888344	0.347928	0.360586	0.540426	0.00895171	não	1	160	74	0
4338	28	71.1041	2	nao		5	1.39562	83.4454	1.65937	0.722768	5	1.37563	82.3728	1.66375	6.44711	6.23918	6.38534	0.208352	0.103553	26.6586		0	0	0	Uruguay	0	nao		4	1.11812	82.4804	1.35562	5	1.005	84.9445	0	0	10.0192	1.18313	0.112153	3.65395	0.112153	3.54188	2.50448	não	0	141	53	0
4339	41	72.411	7	nao		5	1.68313	76.289	2.05	0.845794	5	1.68313	81.5813	1.99562	0.128638	1.08481	0.332964	0.956176	0.531645	30.6122		0	0	0	Uruguay	0	nao		4	1.62563	74.7414	1.99375	5	1.82125	67.2513	1	0	0.914698	2.21438	1.95224	3.4299	1.28894	1.47815	1.51421	não	0	140	60	0
4340	41	55.8164	6	nao		5	2.19937	84.1463	2.58187	1.71514	5	2.26062	89.3969	2.52562	0.985517	1.28224	0.933537	0.296742	0.246585	31.6337		0	0	0	Uruguay	0	sim	nao	5	2.12562	80.803	2.53937	5	2.16062	87.3642	0	0	1.10499	2.46062	1.28024	1.71834	0.976569	0.438153	0.524556	não	0	155	76	0
4341	41	59.2877	5	nao		5	4.18313	81.3343	4.95875	0.878835	5	4.33187	86.6808	4.94812	0.141637	1.11048	0.492947	0.968852	0.436669	28.4053		0	0	0	Uruguay	0	nao		5	4.06875	78.5378	4.93187	5	4.1925	85.5503	0	0	1.04716	4.80875	0.307277	1.04065	0.442514	0.733381	0.422959	não	1	174	86	0
4342	41	55.1315	7	nao		5	3.52688	83.132	4.145	1.26941	5	3.63125	85.9722	4.14937	1.56571	0.463998	0.620459	1.10175	0.11064	33.4977		0	0	0	Uruguay	0	nao		5	3.52187	85.4565	4.06437	5	3.64312	89.0195	0	0	1.99589	4.0925	0.781806	1.02639	0.781806	0.244589	0.172951	não	1	163	89	0
4343	41	78.4137	2	nao		4	1.62375	77.9712	1.98812	4.77992	5	1.845	83.3427	2.2025	2.45756	2.06578	2.74088	0.391876	0.477504	29.1545		0	0	0	Uruguay	1																				0	147	63	0
4344	41	57.989	6	nao		5	2.28562	83.284	2.70687	1.55154	5	2.30875	86.1876	2.66313	0.314163	1.23579	0.416092	0.92165	0.579638	31.9311		0	0	0	Uruguay	0	nao		5	2.225	79.7849	2.74187	5	2.27625	84.3446	0	0	1.86167	2.68937	1.30563	1.64992	1.86475	0.344322	0.151927	não	0	147	69	0
4345	41	50.5808	8	nao		5	4.01562	80.8481	4.7625	0.474852	5	3.995	81.76	4.69937	1.24086	0.924175	1.26192	0.316702	0.238834	23.3844		0	0	0	Uruguay	0	nao		4	3.65375	70.1464	4.425	5	3.68187	67.9626	1	0	1.53455	4.49625	0.343459	0.530122	0.315233	0.186667	0.151956	não	1	168	66	0
4346	41	51.5069	6	nao		5	3.17125	88.1975	3.59562	1.44029	5	3.25062	87.1335	3.73062	1.3635	0.436401	1.3635	0.927126	0.655577	21.6441		0	0	0	Uruguay	0	nao		5	2.92812	78.1485	3.71125	5	2.97875	79.4069	0	0	2.9045	3.63312	0.117913	1.65107	0.427032	1.53317	0.865556	não	0	155	52	0
4347	41	77.8329	3	nao		5	2.4775	64.1528	3.59437	0.642263	5	2.67438	66.5681	3.64937	0.774246	2.06223	0.852817	1.28809	0.855258	31.4359		1	0	0	Uruguay	0	nao		5	2.3225	66.4996	3.10812	5	2.52437	67.3503	1	0	0.442167	3.40875	2.02116	1.73675	1.79878	0.284456	0.0438683	não	1	172	93	0
4348	41	75.1315	6	nao		5	2.18125	75.9852	2.80125	1.00096	5	2.21625	73.7061	2.8375	1.08114	0.179697	0.625755	0.901456	0.315408	29.1363		0	0	0	Uruguay	0	nao		5	2.25312	75.2452	2.82812	5	2.32187	81.5946	0	0	2.06107	2.79062	1.4751	0.611717	1.84497	0.863422	0.872091	não	0	155	70	0
4349	60	73.2384	5	nao		5	2.15937	65.5225	3.01125	0.559911	5	2.25875	64.1804	3.09625	1.27977	0.235178	2.04161	1.04461	1.27736	22.806		1	0	0	Uruguay	0																				0	151	52	0
4350	47	75.5233	3	nao		5	0.783125	64.1249	1.14312	7.02034	5	0.993125	75.0236	1.29688	2.37626	0.625755	0.926118	1.75063	0.212395	26.0417		0	0	0	Uruguay	0	nao		5	1.14188	75.0308	1.48687	5	1.17313	74.5433	0	0	0.507101	1.5125	0.394249	1.52312	0.263464	1.12891	0.89073	não	0	144	54	0
4351	47	68	1	nao																				0	Uruguay	0
4352	47	42.6356	8	nao		5	2.3025	76.734	2.92937	0.151024	5	2.63687	77.7123	3.285	0.549156	0.639765	0.526633	0.0906096	0.079998	21.3382		0	0	0	Uruguay	0	sim	sim	5	2.53437	72.2816	3.36687	5	2.45	69.442	1	0	2.02373	3.32187	0.654375	0.0360869	0.574395	0.61829	0.380638	não	0	162	56	0
4353	47	65.6082	3	nao		5	2.28813	75.9386	2.86375	1.37121	5	2.41125	83.1107	2.87687	2.03973	4.48146	2.50137	2.44285	1.40092	29.7778		0	0	0	Uruguay	0	nao		5	2.205	76.4629	2.72438	5	2.1675	81.3321	0	0	0.292596	2.63063	1.08619	0.923519	1.01523	0.162674	0.0648488	não	0	150	67	0
4356	39	83.3863	0	sim	sim	5	1.0775	55.8109	1.88875	0.8474	5	1.34812	52.2529	2.175	3.2416	1.39038	0.448442	1.85164	0.666072	26.8962		1	0	1	Uruguay	1																				0	143	55	1
4357	39	76.0247	6	nao		5	1.53625	65.442	2.13188	1.14943	5	1.57313	68.9967	2.10375	1.92544	3.57154	3.04732	1.64666	0.370876	32.3424		1	0	0	Uruguay	0	nao		5	1.325	66.25	1.82937	5	1.39	65.3925	1	0	0.411884	1.95062	0.458884	2.06454	0.660101	1.60573	0.993162	não	0	145	68	0
4358	50	62.1397	18	nao		5	2.3725	83.3919	2.79562	0.444021	5	2.45812	85.7236	2.83437	1.73169	1.17836	1.03663	0.553387	0.100221	29.6749		0	0	0	Uruguay	0	nao		5	1.99812	75.2944	2.48125	5	2.02375	76.8027	0	0	1.63962	2.505	3.34796	1.67938	0.15896	1.66905	1.07511	não	0	148	65	0
4359	10	56.9315	9	sim	nao	5	1.79437	69.1307	2.43812	0.381678	5	1.90437	70.337	2.53375	1.30137	2.28745	0.244619	0.986226	1.44454	31.2488		0	0	1	Uruguay	0	sim	nao	5	1.85	65.7194	2.47937	5	1.835	65.8739	1	1	0.249986	2.56	3.09658	1.78026	2.3696	1.31668	0.41681	sim	0	161	81	0
4360	32	53.1808	12	nao		5	2.495	83.2881	2.98125	1.71038	5	2.54813	84.6202	2.99375	0.397376	3.17422	0.281036	2.77702	2.04589	24.5578		0	0	0	Uruguay	0																				0	155	59	0
4361	32	41.5233	12	nao		5	2.78312	78.1502	3.4575	2.41813	5	2.87312	84.1171	3.395	0.0388256	0.0461589	0.378517	0.00733735	0.235014	23.4375		0	0	0	Uruguay	0	nao		4	2.65437	77.148	3.25812	5	2.60125	81.0201	0	0	2.90705	3.10187	1.46025	1.44167	0.142617	0.018575	0.918578	não	0	160	60	0
4362	32	47.3589	12	nao		5	2.00312	65.8246	3.04062	0.833352	5	2.08437	72.3114	2.8825	1.22168	1.13274	1.22168	0.0889479	0.0628957	19.9792		0	0	0	Uruguay	0																				0	155	48	0
4363	31	58.0658	9	nao		5	3.88437	70.0755	5.0775	0.0522407	5	4.015	75.1169	5.02375	0.190424	0.841528	0.636238	0.651111	0.145161	35.3491		0	0	0	Uruguay	0	nao		5	3.98062	71.5377	5.12875	5	4.00625	72.6099	0	0	0.579701	5.15	0.506423	0.598211	0.759221	0.0917883	0.113853	não	1	178	112	0
4364	28	52.0466	4	nao		5	2.80375	84.9943	3.29437	0.945331	5	2.87	87.8683	3.26437	1.29719	2.04641	1.36692	0.749313	0.480539	32.4675		0	0	0	Uruguay	0																				0	154	77	0
4365	28	42.2767	6	nao		5	2.64437	67.3512	3.59312	0.86625	5	2.83125	76.6757	3.58375	0.432188	0.18756	0.0616898	0.244628	0.0890023	24.0882		0	0	0	Uruguay	0	nao		5	2.305	69.6638	3.08312	5	2.47812	77.2603	0	0	0.416919	3.14562	0.789753	2.26492	0.196965	1.47529	1.4623	não	0	163	64	0
4366	10	56.8466	6	nao		5	2.51813	59.9108	3.75187	3.99701	5	2.6525	64.893	3.74687	1.67382	2.97711	2.50887	1.30361	0.331219	40.5375		1	1	0	Uruguay	0	nao		5	2.54	60.8383	3.82625	5	2.80125	66.9855	1	0	1.11759	3.9375	2.15656	1.09703	1.83044	1.05965	0.518646		1	177	127	0
4367	62	46.9808	9	nao		5	3.79625	79.5443	4.70375	1.74054	4	4.335	85.9799	5.00938	2.78874	1.20294	2.55073	1.58608	0.953175	29.3947		0	0	0	Uruguay	0	nao		5	3.82125	78.6569	4.62812	5	3.86063	84.989	0	0	0.354195	4.49563	0.723638	2.26805	0.602214	1.54453	1.17801	não	1	166	81	0
4369	62	59.3863		nao		5	2.17562	83.6578	2.59063	1.72676	5	2.0275	83.3719	2.42313	0.0181791	2.32637	1.43706	2.3082	0.628941	40.0573		0	0	0	Uruguay	0	nao		5	2.18313	65.6332	2.85812	5	2.09063	67.5621	1	0	2.74268	2.69313	0.847695	0.339038	0.197199	0.508665	0.100288	não	0	154	95	0
4370	62	64.9562	6	nao		5	1.8725	75.8673	2.34938	1.21424	5	1.94437	82.4324	2.30562	1.76421	3.06529	1.88407	1.30143	0.83549	23.1385		0	0	0	Uruguay	0	nao		5	1.88437	74.3527	2.36687	2	1.68937	69.8811	1	0	0.224417	2.27875	5.42906	12.1283	3.39602	6.72138	6.18741	não	0	147	50	0
4371	62	78.9534	5	nao		5	1.29937	75.7929	1.69313	9.82636	5	1.2275	77.1709	1.59062	0.810355	3.9222	0.810355	3.11234	2.20076	25.5102		0	0	0	Uruguay	0	nao		5	1.05813	66.2104	1.50563	5	1.12563	67.6559	1	0	0.412139	1.50563	1.91146	3.00726	1.36324	1.09611	1.16273	não	0	140	50	0
4372	62	45.2685	8	nao		5	3.6325	66.5827	5.125	1.4373	5	3.70125	72.618	4.79812	0.469781	0.87705	0.489858	0.407276	0.273801	24.1588		0	0	0	Uruguay	0	nao		5	3.46375	56.8585	5.08625	1	3.61687	66.418	1	0	0.453271	4.9475						não	1	169	69	0
4373	62	42.7562	7	nao		5	3.3375	81.8893	4.01187	2.32903	5	3.26437	85.4409	3.79875	1.69738	1.65733	1.67154	0.0400514	0.0100492	33.7325		0	0	0	Uruguay	0	nao		5	2.52062	73.3673	3.2075	5	2.69	76.5156	0	0	0.678382	3.33562	0.352864	1.24301	0.0530177	0.890163	0.841458	não	0	154	80	0
4374	44	45.4685	8	nao		5	5.13562	77.1912	6.3225	0.294189	5	5.29938	81.8199	6.29375	1.21814	1.61099	1.51165	0.392894	0.0702538	30.0613		0	0	0	Uruguay	0	nao		5	5.025	79.8887	6.05625	5	5.1	81.3316	0	0	0.755641	6.06812	0.793782	0.495666	0.783599	0.298118	0.203605	não	1	186	104	0
4375	44	75.1151	3	nao		5	2.24125	81.0945	2.69875	1.15567	5	2.25688	84.4678	2.65625	1.48759	0.688713	1.53042	0.798921	0.595206	31.2295		0	0	0	Uruguay	0	sim	nao	5	2.01187	80.5153	2.45	5	1.88437	83.6107	0	0	4.12123	2.2325	3.49635	4.02821	3.88487	0.532238	0.101438	não	0	156	76	0
4376	44	46.7041	12	nao		5	2.81187	80.4542	3.495	0.58407	5	2.89	82.8822	3.48687	0.139552	0.306506	0.139552	0.166957	0.118057	23.9361		0	0	0	Uruguay	0	nao		5	2.56625	74.263	3.41125	5	2.735	77.6575	0	0	1.59842	3.45312	1.13846	0.959837	0.901594	0.178629	0.0411868	não	0	157	59	0
4377	44	81.3233	4	nao		5	1.56437	58.495	2.3225	4.07194	5	1.68	58.6515	2.50375	2.32095	0.660724	1.5886	1.66036	0.656144	28.5075		1	0	0	Uruguay	0	nao		5	1.42375	62.9282	1.99625	5	1.53125	61.25	1	0	0.0664443	2.27	3.98038	1.04671	1.45552	2.93428	0.289098	não	0	151	65	1
4378	44	67.1534	2	nao		5	3.24625	60.5291	4.59062	3.84679	5	3.30437	64.4599	4.46875	0.527854	1.96626	0.516141	1.43848	1.02544	28.0816		1	0	0	Uruguay	0	nao		5	3.22187	69.2876	4.24062	5	3.37437	71.6713	0	0	0.093853	4.41625	1.25001	2.90033	1.46608	1.65063	1.01438	não	1	175	86	0
4379	44	62.1534	2	nao		5	1.71312	84.5988	1.9875	1.30156	5	1.83937	88.1138	2.08	1.00208	0.120234	0.919571	0.881842	0.565216	25.721		0	0	0	Uruguay	0	nao		5	1.59562	86.8072	1.82562	5	1.62437	88.9459	0	0	0.461448	1.825	2.93959	0.436654	2.89119	2.50309	1.73573	não	0	154	61	0
4380	7	62.4192	6	nao		5	2.84687	65.0343	4.06313	0.600774	5	2.79875	62.6206	4.0775	1.57979	1.0339	1.67797	0.545935	0.455465	27.4756		1	0	0	Uruguay	0	nao		5	2.88875	68.4741	4.0075						0.965972							não	1	163	73	1
4381	7	56.4356	6	sim	sim	5	0.815	50.6211	1.44125	4.45994	5	1.09125	59.8971	1.72312	2.29252	4.85926	2.85198	2.56818	1.42036	48.2253		1	1	1	Uruguay	1																				0	144	100	1
4382	68	65.1562	3	nao		5	1.69437	67.021	2.2675	0.922017	5	1.81187	72.0607	2.37687	1.94216	0.293306	0.973513	1.6489	0.480985	42.4169		0	0	0	Uruguay	0	nao		5	1.77812	65.7956	2.35938	5	1.9475	61.5689	1	0	1.19	2.54813	1.43962	0.0908315	1.22458	1.3488	0.801683	não	0	152	98	0
4384	60	74.3479	5	nao		5	2.65937	74.7803	3.32812	2.37638	5	2.62875	78.7051	3.20562	0.704778	0.218888	0.30395	0.485895	0.0601491	24.1217		0	0	0	Uruguay	0	nao		5	2.4075	67.7334	3.33125	5	2.41188	67.7612	1	0	3.25731	3.28875	2.00213	1.10803	3.0335	0.894197	1.36173	não	1	151	55	0
4385	17	49.0822	9	sim	sim	5	1.33687	76.0669	1.73812	2.53647	5	1.3675	77.2326	1.75375	3.58288	3.81682	3.03745	0.234095	0.551415	43.5556		0	0	1	Uruguay	0	sim	sim	5	1.31062	68.6416	1.81937	5	1.4825	81.512	0	0	0.316486	1.81813	2.12107	3.7643	2.27223	1.64389	1.0555	não	0	150	98	0
4386	68	46.3589	6	nao		5	3.10312	80.85	3.7975	0.291542	5	3.18375	84.0317	3.77437	0.738708	1.78516	0.587884	1.04652	0.84665	23.4236		0	0	0	Uruguay	0	nao		4	3.14312	75.9553	3.97375	5	3.04875	81.4493	0	0	1.72232	3.66312	1.86616	3.33856	2.2055	1.47286	0.801487	não	0	164	63	0
4387	18	42.1945	6	nao		5	2.41	96.4241	2.49937	1.89947	2	2.40313	91.3736	2.63	1.39147	9.08103	1.39147	7.69442	5.44078	22.2222		0	0	0	Uruguay	0	nao		5	2.25813	85.9624	2.60938	5	2.24625	88.5222	0	0	0.424689	2.5375	1.87056	2.82963	1.87056	0.95933	0.678349	não	0	150	50	0
4388	53	59.5178	8	nao		5	3.42125	70.8333	4.425	1.99527	5	3.41062	73.4356	4.41187	1.19954	0.324689	0.795805	0.874875	0.333135	29.7619		0	0	0	Uruguay	0	sim	sim	5	3.01625	73.7582	3.8825	5	3.17437	77.3177	0	0	0.905006	3.9775	0.183228	0.251039	1.37999	0.0678114	0.798298	não	1	168	84	0
4389	28	69.2767	5	nao		5	1.30562	69.5638	1.87687	6.60525	5	1.54	75.6757	2.0275	0.588794	2.9591	2.43906	2.37051	0.367853	31.2295		0	0	0	Uruguay	0	nao		5	1.44187	72.3197	1.94562	5	1.62875	69.4748	1	0	0.181951	2.21312	2.90499	1.981	1.96391	0.924258	0.0120891	não	0	156	76	0
4390	4	63.9178	6	sim	sim	5	2.28125	60.4305	3.55937	0.286152	5	2.45812	64.2962	3.63687	1.02463	0.360494	0.659251	0.664149	0.211258	25.7657		1	0	1	Uruguay	0	sim	nao	5	2.16188	67.0999	3.21312	5	2.2275	67.9245	1	0	0.857942	3.27625	0.554699	0.0198397	0.650462	0.534864	0.445918	não	1	166	71	1
4391	43	55.4164	0	nao		5	2.34875	84.4494	2.74625	1.38122	5	2.3825	86.3225	2.71937	0.788987	0.111387	0.636665	0.677599	0.371429	31.8287		0	0	0	Uruguay	0	nao		5	2.0825	81.0311	2.52187	5	2.2025	84.2055	0	0	0.917176	2.6075	0.304788	0.868112	0.818252	0.563328	0.0352565	não	0	144	66	0
4392	43	45.8658	8	nao		5	2.61437	73.1166	3.36937	1.45768	5	2.595	77.0315	3.27	1.1773	0.0170362	0.597176	1.16026	0.410219	25.9695		0	0	0	Uruguay	0	nao		5	2.39625	67.0163	3.18187	5	2.45375	72.0367	0	0	1.70082	3.14312	1.36234	1.29044	0.18302	0.0719023	0.783075	não	0	152	60	0
4393	49	75.2384	15	nao		4	3.35562	75.7157	4.25688	3.21726	5	3.3275	76.892	4.1775	1.54864	0.653799	2.18067	0.894884	1.07974	25.2595		0	0	0	Uruguay	0	nao		5	2.90313	76.9932	3.6075	5	2.88125	77.1032	0	0	1.94987	3.57938	1.04844	0.23045	0.68236	0.818008	0.31955	não	1	170	73	0
4394	5	40.5315	4	nao		5	2.52937	82.206	3.00312	2.16652	5	2.5875	87.0296	2.96125	2.0509	1.67638	2.05924	0.374585	0.270768	35.4172		0	0	0	Uruguay	0	nao		5	2.20125	85.5893	2.55813	5	2.1675	86.5918	0	0	4.07006	2.48937	3.43607	3.08343	3.39964	0.352822	0.22371	não	1	173	106	0
4395	43	54.7836	3	nao		5	4.135	73.1292	5.20937	0.391324	5	4.20813	79.1652	5.15937	0.861559	1.15408	0.740517	0.292535	0.292446	25.5036		0	0	0	Uruguay	0	nao		2	3.73062	72.8549	4.76375	5	3.99187	75.1147	0	0	21.8494	4.98625	0.651633	1.49925	0.293094	0.847652	0.852894	não	1	176	79	0
4396	31	65.9534	8	nao		5	2.77437	76.8658	3.52812	1.80138	5	2.72312	76.8024	3.54437	0.0124682	3.15229	1.01724	3.13983	1.50994	27.9431		0	0	0	Uruguay	0	nao		5	2.85187	82.2755	3.43375	5	2.91062	84.3049	0	0	0.464863	3.44375	1.0575	0.793988	0.878073	0.263524	0.0594605	não	0	166	77	0
4397	9	63.0164	6	nao		5	2.25437	76.598	2.79937	0.650249	5	2.39812	84.5899	2.82875	1.91174	1.50865	2.12497	0.403155	0.435876	30.4076		0	0	0	Uruguay	0	nao																			0	156	74	0
4398	49	74.0712	14	nao		5	1.89437	66.1502	2.57125	0.396427	5	2.03437	70.4851	2.65062	1.04894	0.567078	0.200359	0.481875	0.259302	22.4766		0	0	0	Uruguay	0	sim	sim	5	1.85875	63.6967	2.53	5	2.00062	74.3381	0	0	2.10971	2.5825	0.859096	0.309939	0.653298	0.54916	0.242792	não	0	155	54	0
4399	53	49.2904	12	nao		5	3.94875	72.3214	5.17688	0.136725	5	4.02125	74.9098	5.14937	1.35479	1.02952	1.28172	0.325287	0.178341	32.5964		0	0	0	Uruguay	0	sim	nao	5	3.91875	78.5813	4.79125	5	3.90188	71.668	0	0	0.249482	4.84125	1.39356	0.86608	0.292722	0.527508	0.405426	não	1	168	92	0
4400	43	51.3918	9	nao		5	3.8775	74.5136	4.90875	0.733039	2	4.14187	77.3459	5.20563	3.89233	3.72334	4.58404	0.16912	0.609128	31.3146		0	0	0	Uruguay	0	nao		5	3.58875	79.6173	4.43437	5	3.73875	78.835	0	0	0.409797	4.61188	1.39275	0.272396	0.780487	1.12038	0.359273	não	1	176	97	0
4401	28	55.389	3	nao		5	2.39313	81.6244	2.93187	1.17028	5	2.46438	84.0367	2.9325	0.423234	0.0179393	0.423234	0.405297	0.286588	18.9745		0	0	0	Uruguay	1																				1	154	45	0
4402	28	52.789	0	nao		5	2.87562	78.5422	3.54125	0.250039	5	3.05625	81.2427	3.69375	0.0705242	1.59393	0.769901	1.52341	0.58271	34.7222		0	0	0	Uruguay	0	nao		5	3.18125	80.5125	3.92	2	3.30125	71.3206	0	0	0.713846	4.09687	4.93043	0.174248	2.45835	4.75638	1.61515	não	1	168	98	0
4403	1	45.7014	14	nao		5	3.6725	70.71	4.7475	2.4721	5	3.80937	75.6016	4.80687	0.607786	0.06964	0.637236	0.538148	0.401357	28.075		0	0	0	Uruguay	0	nao		5	3.46438	67.7049	4.68563	5	3.755	74.1728	0	0	0.663332	4.79187	1.29502	1.34257	0.212445	0.0475541	0.799138	não	1	174	85	0
4405	43	76.5644	8	sim	nao	5	1.655	62.5266	2.46125	1.19511	5	1.7	62.1856	2.53813	0.829305	0.443327	1.42459	0.385984	0.693886	25.2994		1	0	1	Uruguay	0	sim	nao	5	1.21875	73.474	1.65875	5	1.40875	60.4614	1	0	4.4804	2.1825	2.8443	2.52253	1.41114	0.321884	0.786013	não	0	154	60	1
4406	43	47.2849	11	nao		5	2.925	75.0481	3.70937	0.514173	5	3.08437	79.8932	3.74437	0.275275	0.387929	0.0118063	0.112654	0.265958	24.5089		0	0	0	Uruguay	0	nao		4	2.76125	71.0861	3.54062	5	2.855	79.2093	0	0	0.689859	3.54375	1.77537	0.077445	1.01742	1.69794	0.66466	não	1	169	70	0
4407	5	53.411	7	nao		5	2.34437	77.6444	2.835	2.0881	5	2.415	80.8876	2.88937	0.192694	0.385343	0.444964	0.192644	0.0421537	28.3987		0	0	0	Uruguay	0	nao		5	2.36562	77.3238	2.92562	5	2.3975	81.4783	0	0	0.242108	2.8525	0.301026	2.64778	0.700646	2.34684	1.37695	não	0	157	70	0
4408	5	75.4466	4	nao		5	1.81813	84.1968	2.15812	3.59065	1	2.1425	86.7189	2.47062	6.39425	9.11192	6.39425	2.72561	1.9273	46.7398		0	0	0	Uruguay	0	nao		5	1.72125	84.6083	2.03375	5	1.79437	85.9066	0	0	1.58209	2.08187	2.36634	2.35369	2.52808	0.012659	0.123348	não	0	147	101	0
4409	5	58.3589	6	nao		5	1.87812	65.5255	2.61375	0.423976	5	2.13313	71.7168	2.83187	1.22897	2.1453	1.24371	0.916453	0.637601	27.8293		0	0	0	Uruguay	0	nao		5	1.68437	65.6357	2.34625	5	1.62875	66.1254	1	0	1.81236	2.29688	3.54979	3.93224	3.06669	0.382726	0.612409	não	0	154	66	0
4410	43	79.0438	3	nao		5	1.78	67.0591	2.39125	0.185055	5	1.8675	74.2729	2.445	1.2054	1.02497	1.62721	0.180448	0.425894	28.4529		0	0	0	Uruguay	0	nao		5	1.46812	67.8902	2.105	5	1.58187	69.6286	1	0	0.0630181	2.16875	1.85251	4.61596	1.7327	2.76463	2.03958	não	0	144	59	0
4411	7	46.7945	10	nao		5	2.9125	83.8884	3.38625	0.274608	5	2.9325	85.1543	3.36687	0.334449	0.392919	0.685872	0.0584738	0.207152	22.6003		0	0	0	Uruguay	0	nao		5	2.81625	76.7371	3.35063	5	2.86312	81.3677	0	0	2.90758	3.36625	0.176053	0.55787	0.752316	0.381817	0.137492	não	0	156	55	0
4412	53	62.2055	9	nao		5	2.8925	83.5228	3.39562	1.52603	5	3.02437	86.8294	3.4625	1.17702	2.21133	1.83597	1.03444	0.265484	29.6173		0	0	0	Uruguay	0	nao		5	2.52062	82.105	2.97375	5	2.52937	84.8606	0	0	0.507101	2.95562	0.207884	0.596567	0.164665	0.388686	0.305407	não	0	147	64	0
4413	68	51.7178	8	nao		5	2.06625	73.4667	2.65	2.11582	5	2.16875	81.0937	2.6475	0.664108	1.96275	1.39921	1.29873	0.398536	29.9376		0	0	0	Uruguay	0	nao		5	1.92	58.3365	2.44875	3	1.99187	67.5069	1	0	0.0903014	2.50437	5.29883	2.07112	0.212077	3.22949	1.31457	não	0	154	71	0
4414	68	75.2192	2	nao		5	2.40562	75.8573	3.06562	0.549941	4	2.11188	79.562	2.61937	0.5348	6.54668	4.20442	6.01293	1.65851	26.5021		0	0	0	Uruguay	0	nao		5	2.365	73.6904	3.04375	5	2.48312	77.902	0	0	0.466165	3.09	1.08979	0.607726	0.4016	0.482084	0.145755	não	1	159	67	0
4415	68	45.337		nao		5	3.05437	67.7433	4.1	0.259169	5	3.14062	73.4542	4.0925	0.258881	0.735539	0.0107937	0.476662	0.512475	24.8016		0	0	0	Uruguay	0	nao		4	3.1275	58.9399	4.2125	4	3.24563	66.0351	1	0	0.273301	4.33187	2.7967	0.0817483	1.01727	2.71499	0.66151	não	0	168	70	0
4416	47	59.6959	5	sim	sim	5	1.76063	73.1688	2.26937	0.508144	5	1.85687	78.7646	2.31312	0.375915	1.44259	0.22964	1.0667	0.857693	21.4573		0	0	1	Uruguay	0	sim	sim	5	1.66375	72.6925	2.20312	5	1.77875	81.8051	0	0	1.19351	2.16875	2.12494	4.01141	2.29869	1.88728	1.21163	não	0	148	47	0
4417	7	77.137	3	nao		4	1.75187	71.9271	2.30187	1.70995	5	1.69062	76.7594	2.14062	0.645023	1.21278	1.08178	0.567787	0.0926492	29.3847		0	0	0	Uruguay	0	nao		5	1.44125	71.2608	1.8875	5	1.49875	76.8344	0	0	0.516992	1.90375	5.0449	1.91271	3.42379	3.13369	1.06885	não	0	151	67	0
4418	7	80.9616	5	nao		4	1.15562	52.1139	1.78125	5.38282	5	1.28812	58.3357	1.94937	1.29262	0.378403	1.8605	0.91424	1.04804	30.4878		1	1	0	Uruguay	0																				1	164	82	1
4419	7	48.1753	15	nao		5	4.42438	77.6717	5.435	0.497762	5	4.5975	80.2969	5.4825	1.37953	1.3587	1.20317	0.0208379	0.109989	22.6627		0	0	0	Uruguay	0	nao		5	3.82	75.5314	4.5625	2	4.42688	81.7898	0	0	1.80505	5.065	4.62073	3.20578	1.49013	1.41601	1.21344	não	1	177	71	0
4421	47	73	2	nao																				0	Uruguay	0
4422	7	63.5616	10	nao		5	2.82187	76.5125	3.5075	0.290392	5	3.02312	83.296	3.54437	1.0303	1.92632	0.224796	0.896105	1.20318	30.7574		0	0	0	Uruguay	0	nao		5	2.53813	74.9539	3.10437	5	2.61437	81.9393	0	0	0.758558	3.11437	0.54227	0.679417	0.555598	0.13715	0.0875536	não	0	153	72	0
4423	47	65.8849	4	nao		4	3.34062	71.2952	4.68563	2.93645	2	3.35875	74.3189	4.51937	0.323441	2.65416	0.323441	2.33082	1.64814	21.4109		0	0	0	Uruguay	0																				1	166	59	0
4424	47	47.0438	9	nao		5	3.49875	85.9116	4.06562	1.77203	5	3.5775	86.2958	4.10313	0.696342	0.19793	0.573176	0.498415	0.26534	24.539		0	0	0	Uruguay	0	nao		5	3.4	85.1597	3.97875	5	3.435	86.7287	0	0	0.838003	3.95	0.156389	1.02376	0.26903	0.867379	0.533685	não	1	164	66	0
4425	47	40.7918	12	nao		5	3.06062	71.7194	4.095	0.205344	5	3.20937	76.8943	4.09625	0.595456	0.622393	0.129589	0.026939	0.348466	20.5499		0	0	0	Uruguay	0	sim	sim	5	2.76	72.0392	3.75437	5	2.91437	73.3868	0	0	0.035326	3.80375	0.929738	2.01481	0.794498	1.08517	0.862964	não	0	168	58	0
4426	47	40.1096	6	nao		5	2.065	75.989	2.70687	0.540836	5	2.15062	78.8316	2.69625	0.503969	0.412189	0.164097	0.0917794	0.175423	25.3906		0	0	0	Uruguay	0	sim	sim	5	1.93687	71.0128	2.6325	5	2.02312	76.9432	0	0	0.640833	2.60125	1.95969	1.5012	2.05108	0.458561	0.388892	não	0	160	65	0
4427	8	53.5644	5	nao		5	3.155	73.255	4.07062	1.46994	5	3.31437	81.4718	3.97687	0.217601	0.5757	0.178028	0.358097	0.281197	23.7387		0	0	0	Uruguay	0	nao																			0	168	67	0
4428	8	60.011	9	nao		5	3.9925	74.8272	5.22813	1.84109	5	3.93562	76.8677	4.9775	0.772414	1.18898	1.19986	0.416594	0.00768976	22.2291		0	0	0	Uruguay	0	nao		4	3.06062	61.3121	4.35	5	3.18	69.4987	1	0	0.663472	4.33562	1.09991	1.78729	2.36289	0.687453	0.407101	não	1	171	65	0
4429	8	80.8959	6	sim		5	1.54375	79.3702	1.945	1.44612	5	1.72687	82.3056	2.09812	2.85809	4.46149	3.9404	1.60443	0.368792	24.3232		0	0	1	Uruguay	0	nao		5	1.25563	65.5679	1.7125	5	1.34375	73.5797	0	0	0.336289	1.72687	5.2713	4.86487	4.51597	0.406949	0.24697	não	0	149	54	0
4430	8	55.7068	6	nao		5	3.24625	76.5851	4.0775	0.533088	5	3.335	81.4781	4.06437	0.75986	1.48639	2.00707	0.726573	0.368233	25.0995		0	0	0	Uruguay	0	nao		2	2.84562	79.2239	3.58625	3	3.29437	83.7331	0	0	19.5857	3.92812	3.51107	4.79912	3.39872	1.28913	0.991037	não	1	167	70	0
4431	68	47.2411	8	nao		5	2.845	84.1405	3.3175	1.14147	5	2.83562	85.863	3.27062	1.20112	1.9914	1.39184	0.790381	0.424013	29.6158		0	0	0	Uruguay	0	nao		5	2.35938	86.7816	2.71375	5	2.25062	87.7437	0	0	3.50466	2.55312	3.20692	4.43524	3.13169	1.22919	0.92239	não	0	157	73	0
4432	65	73.3425	19	sim	sim	5	1.74812	72.2179	2.22625	1.08017	5	1.93813	79.0064	2.38875	1.97281	5.66824	3.31353	3.69749	1.6666	32.4675		0	0	1	Uruguay	0	sim	sim	5	1.55625	71.1225	2.03062	5	1.70312	67.3006	1	0	2.09824	2.25625	0.525859	3.31975	1.64466	2.79414	1.18478	não	0	154	77	0
4434	43	43.8137	10	nao		5	3.66687	81.8956	4.34812	1.26132	5	3.66562	85.9467	4.20625	0.31155	0.338385	0.0315261	0.0268326	0.21698	28.7197		0	0	0	Uruguay	0	nao		5	3.43375	78.0952	4.19937	5	3.55375	80.928	0	0	1.70413	4.22813	1.62882	0.449116	1.06364	1.17975	0.434543	não	1	170	83	0
4435	43	53.7452	6	nao		5	1.76937	81.538	2.115	3.6218	5	1.73875	85.259	2.02312	1.26816	0.92098	1.23397	0.347205	0.221323	39.9524		0	0	0	Uruguay	0	nao		5	1.68687	81.6148	2.00937	5	1.6275	85.377	0	0	0.0660101	1.88937	0.698955	1.62048	0.681607	0.921578	0.663916	não	0	145	84	0
4436	53	52.2082	10	sim	nao	5	1.57875	59.3934	2.34875	1.94564	5	1.78437	65.5568	2.50688	1.14578	0.173583	0.0529119	0.972198	0.0853282	27.7344		1	1	1	Uruguay	0	sim	sim	5	1.35062	56.9283	2.03562	5	1.43937	56.3356	1	1	0.152135	2.185	2.48169	4.10741	2.23957	1.62655	1.32138		0	160	71	1
4437	43	46.411	9	nao		5	2.20187	85.2201	2.5575	0.329086	5	2.215	86.7989	2.54312	1.36385	0.923796	1.54597	0.440091	0.439977	25.6182		0	0	0	Uruguay	0	nao		5	1.84562	82.3021	2.23312	5	2.16937	83.7597	0	0	1.74297	2.55062	3.40753	2.63544	3.15293	0.772442	0.366074	não	0	134	46	0
4438	8	48	6	nao		5	3.51812	83.1094	4.0825	2.13176	5	3.57875	87.903	4.02375	0.479249	0.470828	0.0769248	0.00841976	0.278532	34.0136		0	0	0	Uruguay	0	nao		5	3.43125	67.9035	4.19875	4	3.68187	73.1256	0	0	0.464649	4.32437	2.20177	0.433439	0.0613428	1.76841	0.263115	não	1	168	96	0
4439	8	79.1918	4	nao		5	2.84812	76.3061	3.7325	0.57063	5	2.97937	73.0239	3.9225	0.216967	1.54452	1.00991	1.32757	0.378052	24.281		0	0	0	Uruguay	0	nao		2	2.83312	66.888	4.00312	5	3.07687	72.461	0	0	2.8264	4.24062	0.323377	2.2471	0.229649	1.92379	1.4266	não	1	171	71	0
4440	8	41.5123	9	nao		5	2.78312	71.0321	3.90875	2.4266	5	3.22125	78.8676	4.08437	1.16733	0.592408	1.16733	0.574942	0.40655	19.9481		0	0	0	Uruguay	0	nao		5	2.5525	66.5147	3.65062	5	2.81875	76.5185	0	0	1.04883	3.66937	0.626612	0.915243	0.76287	0.288643	0.107746	não	0	163	53	0
4441	8	75.063	6	nao		5	1.47687	77.3486	1.84187	0.312611	5	1.55437	80.3814	1.92375	3.89836	2.96079	4.18658	0.938117	0.867299	28.7641		0	0	0	Uruguay	1																				0	142	58	0
4442	43	48.4466	12	nao		5	2.31437	84.8145	2.72062	3.78614	5	2.33312	87.5674	2.66437	0.132818	0.934288	0.783909	0.801475	0.106337	31.6456		0	0	0	Uruguay	0	nao		5	2.06875	80.7908	2.51375	5	2.11875	82.142	0	0	0.423202	2.525	1.68173	1.98827	1.82605	0.306591	0.11473	não	0	158	79	0
4443	63	85.6466	8	nao		5	1.19437	68.1283	1.66312	3.12338	4	1.345	65.4302	1.90562	6.05323	0.197428	0.699185	5.85615	0.354801	28.0404		1	0	0	Uruguay	1																				0	158	70	0
4444	28	80.8192	3	sim	nao	5	1.49437	63.9134	2.12312	2.60753	5	1.61812	65.2963	2.21625	0.483156	1.04553	0.179697	0.562384	0.612244	17.7999		1	0	1	Uruguay	0	sim	sim	5	1.4525	66.419	2.05312	5	1.46625	65.5307	1	0	2.43037	2.09437	2.00314	1.92472	1.62209	0.0784284	0.214031	não	0	159	45	0
4445	28	58.0849	0	nao		5	2.13625	77.2779	2.6175	2.56129	5	2.2225	82.7169	2.65812	1.26121	1.79218	1.2073	0.531038	0.413625	34.8502		0	0	0	Uruguay	0	nao		4	2.14562	71.2241	2.71438	5	2.17875	79.1014	0	0	1.73048	2.6975	3.90776	3.79067	4.42681	0.117168	0.450187	não	0	158	87	0
4446	4	54.2521	3	nao		5	1.81813	75.0516	2.3125	0.672068	1	2.34938	82.7245	2.83125	12.0032	15.6717	12.5969	3.70335	2.19592	27.6787		0	0	0	Uruguay	0	nao		5	1.61375	70.6623	2.25813	5	1.71875	74.0043	0	0	3.48941	2.23438	4.71929	0.0771828	2.06704	4.6422	1.40705	não	0	146	59	0
4447	4	40.6466	5	nao		5	3.32562	85.3682	3.89437	1.25942	5	3.40312	86.4835	3.93437	2.73615	0.90177	2.72492	1.83461	1.28932	20.9042		0	0	0	Uruguay	0	nao		5	3.37937	82.2232	4.075	5	3.43125	83.346	0	0	0.146556	4.0875	1.0708	0.933471	0.968862	0.137335	0.0250237	não	1	168	59	0
4448	3	83	6	nao																				0	Uruguay	0
4449	3	58.5562	10	sim	nao	5	2.41562	77.8449	3.01	0.693461	5	2.41125	86.7161	2.77062	0.943983	1.48163	0.931246	0.537683	0.389198	28.0404		0	0	1	Uruguay	0	sim	sim	5	2.03437	82.9299	2.45187	5	2.12562	87.3619	0	0	2.19655	2.43313	1.48672	0.270797	1.48672	1.21595	0.859809	não	0	158	70	0
4450	3	57.7068	17	nao		5	4.37313	71.2961	5.73625	0.0693764	5	4.63188	77.0534	5.88312	1.01444	0.728879	0.0977217	0.285568	0.446297	28.3874		0	0	0	Uruguay	0	nao		5	4.48438	65.2451	5.94875	4	4.8	73.903	0	0	0.529444	6.0975	1.98718	1.68636	1.13979	0.300878	0.38653	não	1	181	93	0
4451	3	50.6027	10	nao		5	2.7925	78.386	3.495	1.04455	5	3.04312	83.5736	3.56312	1.70742	2.69346	0.360611	0.986263	1.64964	36.6526		0	0	0	Uruguay	0	nao		5	2.81062	81.4674	3.38937	5	2.95937	81.8072	0	0	0.786697	3.55	1.59372	0.404361	0.612649	1.1894	0.147286	não	0	166	101	0
4452	43	62.0849	4	nao		5	2.81187	66.0161	3.79	1.06915	5	2.91437	69.0917	3.8075	1.95444	0.0303298	0.407418	1.92412	0.266644	23.8281		1	0	0	Uruguay	0	nao		5	2.64875	66.8243	3.56187	5	2.90625	75.8564	0	0	0.560554	3.65937	0.999034	1.70832	0.084589	0.709349	1.14816	não	1	160	61	0
4453	43	43.0658	9	nao		5	2.4475	80.8924	2.93	0.211482	5	2.42812	87.225	2.77062	0.0317533	0.786997	0.35179	0.755245	0.307746	27.5312		0	0	0	Uruguay	0	nao		5	2.26813	70.6443	2.94187	5	2.15812	83.8717	0	0	1.77975	2.56375	2.1623	0.328409	2.11704	1.83395	1.2648	não	0	156	67	0
4454	43	43.2329	9	nao		5	3.72687	75.3284	4.81	1.62639	5	3.97125	80.1969	4.86	0.429685	0.312286	0.41039	0.117395	0.0693711	24.6755		0	0	0	Uruguay	0	nao		5	3.83062	76.9878	4.85313	5	3.92687	79.9161	0	0	0.557677	4.86188	0.832314	0.169013	1.18241	0.663305	0.716586	não	1	172	73	0
4455	43	53.3014	10	nao		5	2.16562	55.4134	3.51062	1.77175	5	2.22688	57.9538	3.31437	2.38587	0.55788	0.41457	1.82812	0.101334	20.3125		1	1	0	Uruguay	0	nao		5	1.81875	54.6171	2.98	5	1.865	58.984	1	1	0.745421	2.89062	0.744696	1.02635	0.383256	0.281664	0.454745		1	160	52	1
4456	6	46	10	nao																				0	Uruguay	0
4457	28	52.7945	1	nao		5	2.62125	68.4065	3.52	3.64468	3	2.63812	70.834	3.37375	0.392674	0.910439	0.843362	0.517774	0.0474308	20.0773		0	0	0	Uruguay	0																				1	164	54	0
4458	28	44.6301	1	nao		5	2.07	85.3608	2.42188	3.59261	5	2.16625	87.0636	2.48812	3.79361	3.06396	3.79361	0.730068	0.516241	33.2937		0	0	0	Uruguay	0	nao		5	2.10938	80.6259	2.49187	1	2.17313	85.43	0	0	3.04366	2.505	1.49235	0.818177	0.762715	0.674211	0.0392214	não	0	145	70	0
4459	28	66.9781	5	sim	sim	5	1.30562	52.4479	1.98687	1.57434	4	1.42562	60.4719	2.16438	4.72696	6.1797	7.05285	1.45487	0.618752	24.1965		1	1	1	Uruguay	0	sim	nao	5	1.295	33.9672	2.32562	5	1.36875	36.3064	1	0	0.879579	2.47187	0.635867	0.161622	0.358484	0.474244	0.139207		0	148	53	1
4460	28	76.2767	5	nao		5	0.818125	58.2295	1.26437	3.58392	5	0.8625	56.3265	1.37937	0.63782	0.772792	1.06526	0.134973	0.206814	30.2978		1	1	0	Uruguay	1																				0	152	70	1
4461	68	63.7479	0	sim	sim	5	1.77812	75.4842	2.24312	1.6544	5	1.79125	86.1178	2.07875	0.255425	0.619508	0.640687	0.364084	0.0149698	28.229		0	0	1	Uruguay	1																				0	147	61	0
4463	9	71.5644	8	sim	sim	5	1.85062	70.366	2.4175	1.57115	5	1.885	75.7979	2.38375	0.606806	0.37612	0.334506	0.230688	0.0294256	21.0938		0	0	1	Uruguay	0	nao		5	1.34438	70.8732	1.84375	5	1.43813	81.509	0	0	0.288225	1.76437	1.2381	0.0922535	1.2381	1.14585	0.810245	não	0	160	54	0
4464	9	64.9973	4	nao		5	2.33938	90.3016	2.59063	3.58583	5	2.47187	89.2172	2.77062	0.995923	0.394433	0.995923	0.601501	0.42533	22.8928		0	0	0	Uruguay	0	nao		5	2.29938	84.6136	2.7175	5	2.3075	83.9282	0	0	2.58334	2.74937	2.50289	1.08073	2.50289	1.42235	1.00576	não	0	155	55	0
4465	9	55.8055	12	nao		5	3.79625	77.9818	4.50437	0.819063	5	3.87687	81.9094	4.58	2.07484	1.57916	2.28463	0.495765	0.498932	30.8365		0	0	0	Uruguay	1																				1	167	86	0
4466	19	56.8219	6	nao		5	2.3525	74.6233	2.9475	0.0449996	5	2.3975	81.0651	2.85	1.02348	1.71646	0.638647	0.693046	0.762176	27.6398		0	0	0	Uruguay	0	sim	nao	5	2.31687	81.8865	2.82938	5	2.44812	83.9657	0	0	2.39859	2.91437	1.23852	3.17469	1.84342	1.93654	0.941622	não	0	158	69	0
4467	19	62.4767	5	nao		5	2.91	79.808	3.515	0.378198	5	3.01125	81.3851	3.56437	0.587704	0.0734244	0.23597	0.514282	0.114938	24.9108		0	0	0	Uruguay	0	nao		4	2.41875	66.8048	3.20187	4	2.43125	80.8228	0	0	5.04617	3.00375	4.33046	3.08326	4.4621	1.24803	0.975661	não	1	164	67	0
4468	19	40.8466	10	nao		5	4.8875	76.8626	6.35187	0.425695	5	4.935	78.3956	6.23062	1.36807	0.539363	1.06482	0.828734	0.371562	19.1358		0	0	0	Uruguay	0	nao		5	4.6475	75.4082	5.99813	5	4.81938	78.015	0	0	1.0391	5.98187	0.250835	2.0655	0.110908	1.81471	1.38211	não	1	180	62	0
4470	19	44.6521	10	nao		5	4.155	73.7601	5.39062	1.6673	5	4.09625	75.6638	5.25625	1.01126	0.0431699	1.59856	0.968099	1.09983	27.4648		0	0	0	Uruguay	0	nao		5	3.40437	73.1927	4.42188	5	3.77812	78.2828	0	0	0.360718	4.71375	1.15397	1.4655	0.140775	0.311557	0.936734	não	1	179	88	0
4471	19	42.2932	6	nao		5	2.16	76.6127	2.68062	2.9796	5	2.31312	86.0498	2.65875	1.29409	0.710465	0.869669	0.58365	0.112577	32.0461		0	0	0	Uruguay	0	nao		5	1.91875	83.834	2.27375	5	1.91625	79.8022	0	0	0.762122	2.29375	3.72111	0.369971	1.28317	3.35137	0.645745	não	0	158	80	0
4472	64	73.0027	8	nao		5	1.26812	68.9667	1.75187	0.227407	5	1.38187	73.823	1.85	0.807308	3.10493	2.60314	2.2979	0.354954	28.229		0	0	0	Uruguay	1																				0	147	61	0
4473	64	72.4658	6	nao		5	2.15	78.0045	2.6575	1.20758	5	2.25187	81.905	2.71563	0.759544	0.0981941	0.588303	0.661354	0.346559	28.1337		0	0	0	Uruguay	0	nao		4	2.04375	73.8482	2.5375	5	2.04312	80.8758	0	0	1.85268	2.4925	1.55641	1.22178	1.66842	0.334664	0.315852	não	0	152	65	0
4474	64	42.8959	16	sim	nao	5	2.72125	75.1467	3.49062	0.54652	5	2.80312	81.0884	3.45	0.0255741	0.17364	0.915389	0.148064	0.524503	22.913		0	0	1	Uruguay	0	sim	sim	5	2.86625	71.4776	3.63562	2	3.09063	67.7119	1	0	1.58569	3.86	2.15273	0.272216	0.160471	1.88057	0.0790167	não	0	171	67	0
4475	23	74.0931	9	nao		5	1.69375	66.8641	2.515	4.29098	5	1.705	65.5612	2.465	0.7517	0.311727	0.431597	0.439979	0.0847612	29.9376		1	0	0	Uruguay	0	nao		5	1.73125	64.7499	2.58187	5	1.72812	67.5049	1	0	2.15486	2.5	1.88935	0.127986	0.961083	1.76139	0.589091	não	0	154	71	0
4476	64	48.6904	12	nao		5	3.875	76.6852	4.73938	0.702843	5	3.975	82.7802	4.695	0.175086	1.39221	0.842751	1.21714	0.388549	30.6939		0	0	0	Uruguay	0	nao		3	3.48438	73.9586	4.37	5	3.68	86.385	0	0	1.87524	4.25375	0.468383	1.46821	0.899175	0.99986	0.402396	não	1	175	94	0
4477	23	76.6384	1	nao		5	2.65562	65.7842	3.72812	1.02687	5	2.69562	64.1815	3.80125	1.18841	0.576153	0.3964	0.612277	0.127113	25.6544		1	0	0	Uruguay	0	nao		5	2.70563	61.5965	3.98563	5	2.61188	62.2153	1	0	1.14013	3.86875	2.2784	2.06004	3.21279	0.218414	0.815394	não	1	164	69	0
4478	32	72.2055	5	nao		5	1.6975	77.4451	2.19187	2.19083	5	1.78937	81.013	2.20875	1.94728	3.25949	3.42232	1.31262	0.115194	34.1542		0	0	0	Uruguay	0	sim	sim	2	1.87812	77.0908	2.39625	5	1.96625	73.6079	0	0	2.80247	2.55	1.06683	1.2471	0.521849	0.180284	0.512844	não	0	154	81	0
4479	23	51.3342	14	nao		5	3.2725	67.8414	4.44937	0.48838	5	3.39	73.4362	4.27875	0.143752	1.28924	0.341674	1.1455	0.670037	27.102		0	0	0	Uruguay	0	nao		5	3.21312	62.9253	4.49187	5	3.39125	74.3593	0	0	0.434227	4.40625	1.7164	1.78146	2.10712	0.0650641	0.230319	não	1	175	83	0
4480	23	47	6	nao																				0	Uruguay	0
4481	32	47.9863	9	sim	sim	5	1.7875	66.9319	2.66687	0.382174	5	1.85375	65.7358	2.68375	2.19628	0.791135	0.181374	1.40527	0.431174	25.462		1	1	1	Uruguay	0	sim	sim	5	1.03188	54.9967	1.72187	5	1.115	57.2162	1	1	1.55693	1.87062	1.21225	0.557095	0.783958	0.65517	0.160418		0	161	66	1
4482	63	72.474	10	sim	sim	5	2.08312	73.3656	2.67188	0.882119	5	2.18062	79.1156	2.68062	1.08251	1.61941	0.879216	0.536944	0.523434	27.2932		0	0	1	Uruguay	0	nao		5	2.14	75.3853	2.7175	5	2.19187	80.215	0	0	1.39599	2.665	1.27289	0.688872	0.666456	0.584041	0.0158463	não	0	159	69	0
4483	63	42.7644	17	nao		5	2.3525	70.8718	3.14562	0.126558	5	2.51937	72.8143	3.29813	2.16574	1.7043	0.957832	0.461528	0.527874	18.0697		0	0	0	Uruguay	0	nao		5	2.2675	67.2724	3.27	5	2.27062	68.3666	1	1	3.02307	3.145	2.14786	0.763169	0.140665	1.38481	0.440177	sim	0	168	51	0
4484	32	42.3671	7	nao		5	3.46187	95.5659	3.6225	0.109885	5	3.57875	96.674	3.70187	0.515218	2.11825	0.515218	1.60312	1.13357	21.2953		0	0	0	Uruguay	0	nao		5	3.35375	89.1658	3.76125	5	3.28875	87.7292	0	0	1.13706	3.74875	2.3856	1.13787	2.3856	1.24789	0.882399	não	1	172	63	0
4485	37	70	2	nao																				0	Uruguay	0
4486	12	77.463	3	nao		5	2.98375	77.8285	3.60063	1.58873	5	3.36312	85.6029	3.815	2.04264	2.54162	1.69991	0.499118	0.595308	31.7418		0	0	0	Uruguay	0	nao		4	3.10437	78.9164	3.74437	5	3.13625	84.7349	0	0	1.76866	3.6275	0.131467	1.95724	0	1.8258	1.38398	não	1	173	95	0
4487	37	48.7014	5	nao		5	2.53062	78.2567	3.09187	0.343879	4	2.74125	83.4793	3.26625	3.51726	0.452863	3.49394	3.06464	2.15053	31.6443		0	0	0	Uruguay	0	nao		4	2.45187	78.5071	3.0425						2.9812							não	0	159	80	0
4488	37	44.3123	5	nao		5	4.03437	68.78	5.51687	0.482281	5	4.01437	70.0054	5.29938	0.200665	0.908531	0.990958	0.707877	0.0582904	22.7204		0	0	0	Uruguay	1																				1	173	68	0
4489	12	60.1699	17	nao		5	3.65375	74.075	4.72375	0.0374337	5	3.79375	76.8744	4.84562	0.692937	1.28127	0.210085	0.588358	0.757454	32.9067		0	0	0	Uruguay	0	nao		4	3.67125	74.0171	4.81437	2	3.49125	82.0264	0	0	2.6274	4.23875	0.479252	7.3227	1.3154	6.84465	4.24985	não	1	182	109	0
4490	3	71	6	nao																				0	Uruguay	0
4491	11	68.6247	8	nao		5	1.57437	73.2907	2.01	0.330582	5	1.57625	74.1765	2.06875	1.61973	3.65274	3.50269	2.03361	0.106162	37.8361		0	0	0	Uruguay	0	nao																			0	149	84	0
4492	11	67.4219	9	nao		5	2.96875	71.9479	4.07312	0.621177	5	3.00125	68.767	4.16375	1.97132	0.918902	0.929485	1.05251	0.00748272	34.2561		1	0	0	Uruguay	0	nao		3	3.26812	75.9698	4.2625	5	3.1175	73.6671	0	0	7.85795	4.23187	0.524093	0.426566	0.977931	0.0975291	0.38988	não	1	170	99	0
4493	15	44.6849	16	nao		5	2.32562	71.8063	3.09625	0.933898	5	2.4575	75.1385	3.16562	2.81134	2.86219	3.5638	0.0508728	0.496363	23.9188		0	0	0	Uruguay	0	sim	nao	5	1.87	63.1224	2.61562	5	2.14062	64.9412	1	1	0.884097	2.96312	2.08152	3.75117	3.3123	1.6703	0.310521	sim	0	161	62	0
4494	56	43.0603	6	nao		5	3.77062	88.3956	4.24375	0.512137	4	3.85	91.4897	4.20625	2.34884	3.06087	2.54562	0.712278	0.36447	27.6601		0	0	0	Uruguay	0	nao		5	3.76937	92.3159	4.08313	5	3.75312	92.8991	0	0	0.685197	4.04	0.88058	1.05583	0.88058	0.17525	0.123925	não	1	169	79	0
4495	9	42.3589	7	sim	sim	5	2.80312	87.8206	3.17625	0.76943	5	2.77937	89.5129	3.08938	1.22027	1.47816	1.21194	0.257918	0.188261	33.9493		0	0	1	Uruguay	0	sim	nao	2	2.60125	83.7762	3.05437	5	2.64687	88.1007	0	0	5.90888	2.9975	1.11192	2.42864	1.21941	1.3169	0.855185	não	0	161	88	0
4496	56	73.6795	4	nao		5	1.41625	73.144	1.93625	3.17381	5	1.43	75.0902	1.90437	3.69091	1.46761	3.69091	2.2239	1.57253	16.3966		0	0	0	Uruguay	0	nao		5	1.06813	64.0315	1.66812	5	1.14188	70.7043	0	0	2.97558	1.615	2.08258	2.36096	2.08258	0.278442	0.196894	não	0	144	34	0
4497	22	67.0466	6	nao		5	2.15375	76.4588	2.735	0.388873	5	2.28312	81.25	2.78312	1.36562	1.40757	1.68722	0.0419491	0.197768	18.591		0	0	0	Uruguay	0																				0	159	47	0
4499	56	47.2904	12	nao		5	3.65687	78.7165	4.51562	0.550206	5	3.88812	85.618	4.465	0.409915	2.68712	0.906479	2.27733	1.25926	31.21		0	0	0	Uruguay	0	nao		5	3.55875	79.2154	4.3375	2	3.65312	74.6107	0	0	1.76403	4.27875	6.96074	1.24482	0.643299	5.7184	0.425358	não	1	179	100	0
4500	56	49.6274	10	nao		5	2.8175	84.8166	3.255	0.750716	5	2.80875	86.1415	3.19687	0.749414	0.189064	0.443761	0.560351	0.180104	29.1363		0	0	0	Uruguay	0	nao		5	2.585	86.5091	2.94812	5	2.58562	88.7768	0	0	1.39271	2.90687	1.03941	0.652504	1.10318	0.386924	0.318683	não	0	155	70	0
4501	60	77.7014	0	sim	nao	5	1.95562	75.9466	2.44625	1.40491	3	1.96312	80.9745	2.37188	1.54801	0.225481	0.598774	1.32255	0.263958	26.5754		0	0	1	Uruguay	0	nao		4	1.77688	74.9341	2.19062	5	1.80187	78.5559	0	0	1.24143	2.19812	1.4993	0.814042	0.161022	0.685305	0.461757	não	0	149	59	0
4502	22	46.5699	11	sim	nao	5	2.48625	87.5826	2.83875	2.39053	5	2.5	85.0521	2.92625	3.608	2.19008	3.70408	1.41849	1.071	34.5473		0	0	1	Uruguay	0	sim	nao	5	2.31	78.7053	2.82062	5	2.37188	83.2237	0	0	0.676953	2.82312	0.279674	0.786927	0.977275	0.507256	0.134597	não	0	155	83	0
4503	20	65.5233	4	nao		5	1.68437	75.5325	2.18438	1.26561	5	1.88187	79.3203	2.34938	1.20231	2.53392	1.79063	1.33181	0.525703	27.8876		0	0	0	Uruguay	0	nao		5	1.54	65.237	2.18187	5	1.65375	70.8813	0	0	4.57952	2.12625	2.62392	0.133742	0.0415832	2.49022	0.0651659	não	0	155	67	0
4504	22	75.811	3	nao		5	1.5375	74.0072	2.00625	1.31172	5	1.6025	76.583	2.0525	1.21419	0.442633	1.94266	0.771578	1.06073	30.9809		0	0	0	Uruguay	0	nao		5	1.37	78.0071	1.74687	5	1.34187	76.3242	0	0	1.50856	1.72187	1.37056	1.29622	0.748259	0.0743402	0.387483	não	0	138	59	0
4505	68	54.3534	6	nao		5	3.50937	80.1341	4.26312	0.311687	5	3.42313	83.0226	4.08375	0.343829	0.0258263	0.717871	0.318003	0.489354	30.7599		0	0	0	Uruguay	0	nao		5	3.4675	79.5412	4.15562	5	3.50812	85.0068	0	0	1.04994	4.0775	0.775267	0.581876	1.05921	0.193393	0.337539	não	1	172	91	0
4506	68	44.2384	7	nao		5	4.2725	84.4576	5.0375	1.48939	5	4.13562	83.9934	4.87875	0.730788	0.795224	1.02189	0.064438	0.160281	20.7157		0	0	0	Uruguay	0	nao		5	4.04688	79.1662	4.955	5	3.94875	77.8366	0	0	0.0356863	4.89563	0.0435732	0.123219	0.0361192	0.0796465	0.0615961	não	1	173	62	0
4507	68	47.2384	5	nao		4	3.71438	82.5302	4.50063	2.804	4	3.74563	87.8224	4.265	2.70339	2.22918	2.70339	0.474351	0.335417	29.0688		0	0	0	Uruguay	0	nao		5	3.92687	81.9486	4.7225	2	3.99375	85.6798	0	0	0.658121	4.58063	4.90501	6.39617	5.20153	1.4935	0.846152	não	1	173	87	0
4508	59	43.6082	10	nao		5	2.78937	74.0501	3.42875	0.686452	5	2.85312	78.911	3.51312	0.589153	1.1556	0.365757	0.566468	0.55851	37.9239		0	0	0	Uruguay	0	nao		5	2.83562	80.0035	3.47312	5	2.94187	78.8574	0	0	2.45973	3.56687	1.55698	2.01116	1.68001	0.45426	0.234209	não	0	164	102	0
4509	10	58.9233	4	nao		5	2.26375	74.6189	2.86937	0.463574	5	2.42438	82.6903	2.86437	0.910246	1.62257	0.619858	0.712375	0.709062	26.6389		0	0	0	Uruguay	0	nao		5	2.09875	70.3983	2.75688	5	2.23812	77.9665	0	0	2.74541	2.79	0.246755	0.694503	0.604502	0.447748	0.0636477	não	0	155	64	0
4510	10	67.7342	4	nao		5	2.63312	80.7243	3.26	0.203642	5	2.6825	80.3896	3.29813	0.305273	1.59949	1.46214	1.29424	0.0971242	36.6498		0	0	0	Uruguay	0																				0	161	95	0
4511	10	49.6849	8	nao		5	2.72	74.674	3.44562	1.49055	5	2.90188	81.0297	3.5125	1.78698	2.29047	1.77079	0.503599	0.367543	28.5483		0	0	0	Uruguay	0	nao		5	2.72	77.0266	3.36312	5	2.835	82.2783	0	0	0.144698	3.4	2.0824	1.94378	1.51077	0.138651	0.30623	não	0	161	74	0
4512	3	46.8329	13	nao		5	2.90062	73.7838	3.795	0.385342	5	3.12562	79.8244	3.91312	0.0225774	0.996728	0.966535	0.974153	0.0213524	26.1249		0	0	0	Uruguay	0	nao		5	2.40875	75.9708	3.09562	5	2.57312	78.7189	0	0	1.18043	3.24062	0.0811697	1.51021	1.33533	1.42904	0.123671	não	0	149	58	0
4513	59	59.0274	5	nao		5	2.71937	81.9706	3.22625	0.192036	5	2.78125	87.1353	3.15437	0.947827	1.13726	0.506177	0.189447	0.446259	32		0	0	0	Uruguay	0	nao		5	2.72312	78.1805	3.2425	5	2.77937	83.3708	0	0	1.6826	3.24937	1.24371	2.1469	1.4982	0.903317	0.458776	não	1	150	72	0
4514	59	66.9315	7	nao		5	3.69687	65.7441	5.11	1.18606	5	3.84437	68.9419	5.09687	1.12639	1.49867	0.600825	0.372319	0.634912	26.2976		1	0	0	Uruguay	0	nao		5	3.37	64.9873	4.565	5	3.29937	67.0434	1	0	1.40796	4.455	1.013	0.618852	1.76777	0.394153	0.812449	não	1	170	76	0
4515	59	68.1288	0	nao		5	2.31625	52.8523	3.52562	1.27749	5	2.59625	57.0369	4.05062	0.145787	0.136313	0.778908	0.00947671	0.45438	35.1489		1	1	0	Uruguay	0	nao		5	2.15125	57.6453	3.22812	5	2.62687	64.5028	1	1	0.535946	3.75312	0.468175	0.320375	0.176852	0.147807	0.101477		1	184	119	1
4516	58	50.8411	13	nao		5	2.74563	78.0839	3.4775	3.83773	5	3.005	86.2112	3.48563	0.101507	1.84747	0.101507	1.74598	1.2346	29.3658		0	0	0	Uruguay	0	nao		5	2.20687	78.6239	2.70187	5	2.41437	81.2408	0	0	2.27697	2.97187	1.74631	0.643574	2.66662	1.10281	1.43064	não	1	177	92	0
4517	10	65.5205	6	nao		5	2.19937	66.159	3.09812	2.31981	5	2.29187	69.9676	3.10375	1.58257	0.503138	0.960493	1.07947	0.323408	28.9341		1	0	0	Uruguay	0	nao		5	1.90875	63.256	2.68313	5	2.07	71.518	0	0	2.82238	2.80312	1.73106	1.37972	3.34066	0.35138	1.38692	não	0	161	75	0
4518	54	73	6	nao																				0	Uruguay	0
4519	58	48.4849	10	nao		5	2.32687	77.9033	2.83875	0.924528	5	2.41188	85.1313	2.79125	0.187436	2.27138	0.0633623	2.08399	1.56132	35.9954		0	0	0	Uruguay	0	nao		5	2.55312	83.1129	3.00062	5	2.60187	84.7689	0	0	0.636167	3.02375	0.825506	0.289341	1.06021	0.536167	0.545101	não	0	159	91	0
4520	59	69.3562	6	nao		5	2.95312	62.9329	4.35313	1.74722	5	2.83812	60.4339	4.35938	0.292327	0.877423	2.33934	0.585102	1.03384	24.6548		1	0	0	Uruguay	0	nao		5	2.11375	55.6616	3.12063	5	2.49125	56.1725	1	0	0.583034	3.73312	2.22679	3.67659	1.58013	1.4504	1.48286	não	1	156	60	1
4521	58	47.0822	11	sim	sim	5	1.48562	60.8707	2.19125	1.32321	5	1.6575	66.0688	2.44313	1.38753	2.41352	2.01821	1.02616	0.279591	21.0938		1	1	1	Uruguay	0																				0	160	54	1
4522	28	58.7616	3	nao		4	2.22062	80.4028	2.73875	6.14583	5	2.21375	84.5548	2.59437	0.678445	1.96334	0.461436	1.28498	1.06205	32.8892		0	0	0	Uruguay	0	nao		5	2.27375	83.5362	2.69625	5	2.24125	84.1389	0	0	0.8575	2.65687	1.83184	1.49452	2.04176	0.337363	0.387018	não	0	154	78	0
4523	28	68.7671	6	nao		5	2.94562	82.4528	3.4975	1.12078	5	2.96187	86.5571	3.40437	0.414497	0.810353	0.954048	0.395862	0.101611	31.2452		0	0	0	Uruguay	0	nao		3	2.50875	81.1893	3.00187	4	2.24937	83.6199	0	0	0.383813	2.67438	4.54448	1.95201	4.13294	2.59361	1.54277	não	0	162	82	0
4524	4	63.2192	0	sim	sim	5	1.47625	56.0912	2.19937	0.686512	5	1.93625	64.5014	2.73	3.12999	3.29321	3.11035	0.163309	0.12937	25.6544		1	1	1	Uruguay	0	sim	sim	5	1.19687	46.4806	2.02875	5	1.57875	58.7305	1	1	1.51924	2.32625	3.72916	2.71032	3.4047	1.01936	0.491222		0	164	69	0
4525	12	57.189	16	nao		5	2.61437	69.7167	3.43437	0.322438	5	2.72937	77.4978	3.3875	0.871177	1.01108	0.879533	0.139913	0.0930251	30.7574		0	0	0	Uruguay	0	nao		4	2.55813	71.3937	3.26937	3	2.67937	76.3763	0	0	3.7322	3.38125	4.64508	2.94663	3.79826	1.69961	0.602523	não	0	153	72	0
4526	59	46.8932	10	sim	nao	5	3.1175	83.4393	3.65437	0.461048	5	3.1475	86.8875	3.6	0.354686	0.8191	0.147466	0.464422	0.474919	25.5296		0	0	1	Uruguay	0	nao		4	3.19187	84.623	3.71	5	3.2125	86.9418	0	0	2.95514	3.68	1.6578	0.455438	1.91093	1.20241	1.02924	não	0	162	67	0
4527	12	71.5918	6	nao		5	0.84625	58.8952	1.36375	0.29226	5	1.10875	62.4208	1.71312	4.25443	2.30908	2.5207	1.9463	0.149674	27.0258		1	1	0	Uruguay	0	nao		5	0.661875	52.5558	1.235	5	0.88875	52.6862	1	1	0.179155	1.51937	5.61109	4.83404	2.21571	0.778115	1.85243		0	149	60	1
4528	41	60.1534	10	nao		5	2.54813	68.1089	3.50625	0.126155	5	2.72625	67.9122	3.60562	1.54698	0.569654	1.4863	0.977369	0.648191	28.3447		1	0	0	Uruguay	0	nao		5	2.25875	59.9635	3.18812	5	2.46812	66.9322	1	0	0.892776	3.29875	1.15999	0.575322	0.632488	0.584686	0.0404249	não	1	168	80	0
4529	12	42.1589	9	nao		5	2.72687	79.3561	3.2875	0.188453	5	2.81375	83.6026	3.28875	0.44787	1.29977	0.458373	0.851923	0.594971	34.7489		0	0	0	Uruguay	0	nao		4	2.6725	76.9065	3.27375	5	2.64188	79.9357	0	0	4.11205	3.25563	2.0484	0.807544	2.5708	1.24097	1.24694	não	1	173	104	0
4530	51	53.3014	12	nao		5	2.59375	77.5846	3.2175	1.72397	5	2.65062	82.9941	3.18	3.28492	1.27862	3.69347	2.00672	1.70796	21.9713		0	0	0	Uruguay	0	nao		5	2.66875	76.2772	3.29625	5	2.75875	84.0762	0	0	0.335982	3.235	0.56796	1.08153	0.672582	0.513579	0.28917	não	0	172	65	0
4531	12	42.2274	19	sim	sim	5	1.31375	44.7424	2.33562	0.741819	5	1.62063	54.9947	2.6675	0.240359	0.0272757	0.248955	0.213083	0.156751	22.2222		1	1	1	Uruguay	0	sim	sim	5	1.33125	46.906	2.42375	5	1.65375	54.6694	1	1	0.973038	2.71438	1.16365	0.833312	0.114062	0.330358	0.508588		0	150	50	1
4532	53	45.6575	9	nao		5	3.38875	76.1731	4.28062	1.1029	4	3.59187	83.1814	4.24687	0.979012	3.09296	1.19635	2.11427	1.34136	30.1205		0	0	0	Uruguay	0	nao		5	3.80062	77.6034	4.78437	5	3.87437	82.2803	0	0	0.705524	4.65188	0.0657291	1.88408	0.409696	1.81836	1.04258	não	1	166	83	0
4533	11	40.6192	20	nao		5	3.8625	77.9811	4.72937	0.497004	5	4.025	83.1826	4.79688	1.25315	2.21929	2.23676	0.966286	0.0123552	28.9062		0	0	0	Uruguay	0	nao		5	3.91562	71.7312	4.79375	4	3.87437	74.1418	0	0	0.323406	4.67625	2.08541	0.285746	0.836592	1.79972	0.389513	não	1	160	74	0
4534	12	78.6959	6	nao		5	1.695	74.3014	2.17937	0.570081	5	1.82687	78.3646	2.31562	2.54744	3.64782	3.32067	1.10089	0.231466	32.831		0	0	0	Uruguay	0	nao		5	1.83937	79.3261	2.31875	5	1.87437	81.9175	0	0	3.87724	2.2825	0.815896	5.76679	0.641855	4.95206	3.62455	não	0	159	83	0
4535	11	61.2548	12	nao		5	2.62312	69.9967	3.4325	1.70701	5	2.73187	75.2194	3.43187	1.01724	0.993746	0.322674	0.023499	0.474527	26.5021		0	0	0	Uruguay	0	nao		4	2.655	68.9275	3.46438	2	2.54187	78.2115	0	0	4.04136	3.04937	16.0163	19.7558	17.2528	3.79965	1.80053	não	0	159	67	0
4536	11	70.4192	19	nao		5	2.43062	81.2748	2.91937	0.577604	5	2.55187	82.7523	3.04	0	0.173393	0.525297	0.173395	0.248829	22.7694		0	0	0	Uruguay	0	nao		5	2.31625	85.6285	2.69812	2	2.12125	71.3475	0	0	0.625171	2.8475	8.29299	2.78296	5.61554	5.51639	2.00451	não	0	154	54	0
4537	53	57.5973	6	nao		5	2.49875	71.5462	3.34875	1.87206	5	2.72438	78.9674	3.43937	0.205256	2.44228	0.879197	2.23709	1.10539	26.5021		0	0	0	Uruguay	0																				0	159	67	0
4538	53	73.4904	3	nao		5	2.79062	76.2206	3.43437	1.19386	5	2.98625	80.3701	3.5625	0.274095	1.32951	1.12537	1.05544	0.144369	23.1405		0	0	0	Uruguay	0	nao		5	2.82875	80.2625	3.36687	5	2.84063	79.2917	0	0	0.579918	3.41313	0.544884	0.64077	0.467681	0.095882	0.122401	não	1	165	63	0
4539	11	48.5671	17	sim	nao	5	3.54062	77.1798	4.43813	1.8563	5	3.645	80.0879	4.51562	1.46179	1.65599	2.39866	0.194226	0.525256	24.6097		0	0	1	Uruguay	0	sim	nao	5	3.02375	71.9512	4.03437	5	3.25312	79.0913	0	0	0.0219085	3.97	1.58632	1.83021	1.74678	0.243929	0.0589991	não	0	165	67	0
4540	11	73.274	6	sim	sim	5	1.66125	62.2191	2.5575	2.53292	2	1.8125	60.1286	2.6975	7.2923	0.146453	2.58586	7.14623	1.72496	28.7105		1	1	1	Uruguay	0	sim	sim	2	2.3675	76.371	3.02437	5	2	64.1668	1	1	6.46367	3.03875	3.3976	0.934209	5.04592	2.46378	2.90811		1	169	82	1
4541	11	61.2795	10	nao		5	4.77312	65.9556	6.45625	0.729329	2	5.27125	70.9097	6.70187	3.18538	3.96476	3.65984	0.779873	0.215766	27.7744		0	0	0	Uruguay	0	nao		5	4.55937	68.7818	5.8675	5	4.64937	63.9749	1	0	1.56881	5.93875	0.647543	2.08342	0.943909	1.43597	0.80583	não	1	182	92	0
4542	11	74.7151	4	nao		5	1.50437	77.098	1.93437	0.297631	5	1.57687	78.8931	1.9775	1.65536	0.61928	0.967561	1.03613	0.246278	28.1337		0	0	0	Uruguay	0																				0	152	65	0
4543	41	56.9342	8	sim	nao	5	1.83937	70.1717	2.3775	1.92179	5	2.09687	74.8717	2.67375	2.91507	1.51241	2.81527	1.40297	0.921459	30.0781		0	0	1	Uruguay	0	sim	sim	4	1.88812	74.0078	2.4475	2	1.91812	74.8537	0	0	2.93054	2.44313	12.1347	9.49037	9.20973	2.65962	0.199316	não	0	160	77	0
4544	18	40.6822	6	nao		5	2.11687	90.9018	2.32875	2.80637	5	2.10063	93.2316	2.25312	0.157095	0.147423	0.157095	0.00966849	0.00684074	24.064		0	0	0	Uruguay	0	nao		5	1.95687	88.7723	2.18562	5	2.03875	92.7759	0	0	0.20249	2.1975	0.992363	1.60033	0.992363	0.608018	0.429938	não	0	147	52	0
4545	54	73.5781	12	nao		5	2.44875	81.4384	2.88188	2.8951	5	2.42812	81.8239	2.9325	0.463189	1.47122	0.241539	1.00806	0.869529	29.4174		0	0	0	Uruguay	0	nao		5	1.88437	80.5504	2.25	4	1.9675	80.7801	0	0	1.06868	2.415	4.64783	4.06702	6.97026	0.581357	2.05582	não	0	144	61	0
4547	53	56.7205	7	nao		5	2.26875	73.7355	2.89375	3.12188	5	2.36875	80.3306	2.86125	1.92937	1.01471	1.29372	0.914752	0.197304	33.2671		0	0	0	Uruguay	0	nao		5	2.02625	73.1994	2.635	4	2.02937	72.3807	0	0	3.27769	2.6125	4.82489	0.218105	1.53905	4.60703	0.934061	não	0	157	82	0
4548	54	54.2247	15	sim	nao	5	2.25	62.4241	3.2175	0.870669	5	2.40562	67.9675	3.27	0.0749553	0.683015	0.638074	0.608062	0.0317861	25.0399		1	0	1	Uruguay	0	nao		5	2.16188	57.2777	3.10437	5	2.21937	61.7029	1	0	0.0854647	3.14125	0.344869	0.259337	0.225462	0.0855309	0.0239567	não	0	166	69	0
4549	54	76.5178	13	nao		5	1.70437	64.2857	2.49	0.659769	5	1.81437	64.5541	2.63625	1.33327	1.00577	1.88562	0.32752	0.622205	28.5483		1	1	0	Uruguay	0	nao		5	1.52812	64.3252	2.18937	0	1.61187	46.4601	1	1	1.90253	2.51375	10.4366	0.605775	2.17791	9.83398	1.11174		1	161	74	0
4550	68	52.7918	13	nao		5	4.15875	83.3939	4.82875	0.0183039	5	4.24813	87.8506	4.78875	1.8987	2.00463	2.0884	0.105948	0.0592469	28.0277		0	0	0	Uruguay	0	nao		4	3.90812	84.2382	4.47625	4	4.00125	80.4473	0	0	2.55302	4.63937	2.67072	1.64248	2.04874	1.02847	0.287317	não	1	170	81	0
4551	46	65	6	nao																				0	Uruguay	0
4552	65	76.0466	6	sim	nao	5	1.88125	59.5332	2.76312	0.998646	5	2.07812	64.4505	2.9325	1.23047	0.277007	1.52328	0.953477	0.881268	33.1777		1	0	1	Uruguay	0	nao		5	1.84312	63.2968	2.55625	5	2.01437	66.0045	1	0	0.329247	2.71563	0.625437	1.44059	0.195563	0.815185	0.880375	não	0	161	86	0
4553	68	43.8932	6	nao		5	2.3875	75.2265	3.125	0.382872	5	2.58812	77.5904	3.26562	1.12176	0.085429	0.284772	1.03633	0.140965	21.2084		0	0	0	Uruguay	0	nao		4	2.44562	64.4009	3.26937	5	2.52813	71.3152	0	0	1.40616	3.28187	0.187244	0.210089	0.880747	0.0228491	0.474235	não	1	152	49	0
4554	68	43.3452	12	nao		5	2.215	72.4744	2.88625	1.1578	5	2.37875	80.4481	2.90062	0.0448511	0.822215	0.015241	0.777363	0.570612	18.132		0	0	0	Uruguay	0	nao		4	1.98562	56.6512	2.72125	4	2.055	60.6978	1	1	0.439855	2.73	4.22113	2.07299	1.37302	2.14908	0.495029	sim	0	161	47	0
4555	41	83.2658	0	nao		5	1.57562	64.262	2.16937	0.306243	5	1.71875	68.4932	2.42313	2.41822	1.08826	3.4566	1.33014	1.67499	31.5776		1	0	0	Uruguay	1																				0	151	72	0
4556	68	50.1726	10	nao		5	2.15437	72.9524	2.79125	0.924326	5	2.19812	78.1035	2.73812	0.583407	1.70927	0.844301	1.12592	0.611668	25.711		0	0	0	Uruguay	0																				0	159	65	0
4557	10	61.6959	8	nao		5	1.90937	73.5082	2.4525	0.270814	5	1.99812	80.3468	2.45375	2.05534	1.90534	1.73199	0.150021	0.122595	27.7671		0	0	0	Uruguay	0	nao		5	1.83187	72.7295	2.3975	5	1.855	86.5558	0	0	2.11412	2.14313	1.96535	2.00546	1.96535	0.040119	0.028364	não	0	153	65	0
4558	59	55.6356	6	nao		5	2.16125	80.2693	2.67062	4.68441	5	2.1725	80.856	2.61	3.19577	3.75898	2.77974	0.563547	0.692789	29.6158		0	0	0	Uruguay	0	nao		5	2.21875	76.4263	2.805	5	2.33187	84.3927	0	0	1.36808	2.7525	0.497569	0.762169	0.677587	0.264606	0.0598149	não	0	157	73	0
4559	59	72.9836	6	nao		5	1.86625	64.7722	2.67875	0.198259	5	2.01437	68.9707	2.74812	1.90157	2.11542	0.890052	0.213891	0.866548	21.5019		1	0	0	Uruguay	0	nao		5	0.935	60.1528	1.52562	5	1.09187	65.6273	1	1	5.75815	1.6575	5.20519	8.49558	7.08366	3.29768	1.00138	sim	1	157	53	0
4560	36	70.4986	2	nao		5	2.62687	61.0812	3.56813	1.79364	5	2.835	67.5302	3.66	0.900501	3.09031	1.4147	2.19012	1.18509	26.1286		1	0	0	Uruguay	1																				1	166	72	0
4561	68	46.8904	7	nao		5	4.11312	76.1337	5.2575	1.60677	5	4.34937	80.099	5.28312	0.12219	1.17826	0.39426	1.05608	0.554379	22.4088		0	0	0	Uruguay	0	nao		5	3.82375	74.4826	4.93313	5	3.99937	80.6936	0	0	0.783725	4.88875	0.996748	1.76776	0.417071	0.771086	0.955113	não	1	178	71	0
4562	68	50.5288	6	nao		5	2.69375	74.5288	3.44	2.79043	5	2.68438	74.6697	3.40937	0.555369	0.164831	0.402986	0.390543	0.168399	24.7721		0	0	0	Uruguay	0	nao		5	2.58375	72.3233	3.3	5	2.67562	75.1053	0	0	0.187739	3.385	0.572963	0.0165165	0.340273	0.556451	0.228935	não	0	174	75	0
4563	68	43.4219	9	nao		5	4.24375	80.0141	5.13312	0.0430572	4	4.67188	84.3489	5.43062	2.14655	2.23899	2.10608	0.0924607	0.0939965	29.685		0	0	0	Uruguay	0	nao		5	4.34	78.8643	5.1675	5	4.42188	84.6089	0	0	1.66134	5.09188	0.953475	1.00656	0.49646	0.0530823	0.360707	não	1	177	93	0
4564	53	62.9726	11	nao		5	3.035	73.8331	3.87812	1.80037	5	3.04937	73.5786	3.945	0.0960341	0.0434902	3.21959	0.0525437	2.24585	21.7738		0	0	0	Uruguay	0																				1	166	60	0
4565	67	64	9	nao																				0	Uruguay	0
4566	10	53.7233	10	nao		5	2.27125	79.6755	2.81562	2.7849	5	2.3325	84.6643	2.735	0.305443	0.666278	0.27523	0.36084	0.276512	41.4371		0	0	0	Uruguay	0																				0	153	97	0
4567	67	68.0411	4	nao		5	2.7825	80.3465	3.29875	0.228118	5	2.86375	82.8871	3.36312	2.64522	2.28959	2.71887	0.355735	0.303637	25.4028		0	0	0	Uruguay	0	nao		4	2.76375	84.7451	3.2575	5	2.57437	85.2972	0	0	3.14824	2.99312	1.47961	1.26439	0.891502	0.215243	0.263692	não	1	166	70	0
4568	68	71.7233	4	nao		5	2.19563	55.5679	3.51875	5.2494	5	2.1075	52.4009	3.56375	1.05167	2.64898	4.47779	1.59753	1.29393	32.3265		1	1	0	Uruguay	1																				1	175	99	1
4569	68	63.3069	4	nao		5	3.51625	67.1521	4.8275	0.505309	5	3.72687	71.6534	4.87687	1.95546	2.19165	1.22483	0.23624	0.683737	28.06		0	0	0	Uruguay	0	nao		5	3.80813	70.5862	5.17688	5	3.82875	70.9767	0	0	0.548483	5.00812	1.31474	0.75428	0.558135	0.56048	0.138697	não	1	184	95	0
4570	34	50.1534	8	nao		5	2.77125	82.6006	3.28562	1.33058	5	2.82062	86.3401	3.24375	0.434229	0.094068	0.368819	0.340162	0.194279	35.4917		0	0	0	Uruguay	0	nao		5	2.79	77.6348	3.32812	5	2.85375	86.1347	0	0	0.680491	3.2675	0.280676	0.294858	0.0947407	0.0141813	0.141506	não	0	152	82	0
4571	67	63.2575	4	nao		5	1.955	68.1185	2.595	1.916	5	2.21062	73.7182	2.82938	3.10254	2.06899	1.65932	1.03388	0.28972	28.8754		0	0	0	Uruguay	1																				0	159	73	0
4572	67	61.7781	9	nao		5	2.16625	68.5387	2.94875	3.48601	5	2.51625	76.2644	3.17188	2.42514	1.41918	1.76336	1.00614	0.243397	63.2886		0	0	0	Uruguay	1																				0	159	160	0
4573	10	45.7096	9	nao		5	3.67375	76.0906	4.7675	0.287949	5	3.86125	79.5519	4.84062	0.200599	1.16553	0.66042	0.964939	0.357177	19.8352		0	0	0	Uruguay	0																				1	171	58	0
4575	34	43.6685	6	nao		5	1.49063	59.6996	2.27813	3.94832	5	1.57562	60.4122	2.35187	1.35143	0.676387	0.793649	0.675079	0.0829163	17.4449		1	1	0	Uruguay	0	nao		5	1.86	64.332	2.87812	5	2.00062	68.208	1	0	0.554957	2.93187	2.93763	3.1156	3.22218	0.178057	0.0754018		0	157	43	1
4576	18	62.0849	6	sim	sim	5	1.50312	44.0234	2.7775	1.96822	5	1.92375	46.7284	3.2575	1.39849	0.785418	1.07997	0.613106	0.20829	23.4236		1	1	1	Uruguay	0	sim	sim	5	1.63875	50.0382	2.69687	2	2.015	50.8197	1	1	0.180484	3.2725	16.6158	19.4617	14.6339	2.8926	3.46305		1	164	63	1
4577	34	52.0137	9	sim	sim	5	1.86	76.8992	2.36063	0.413076	5	1.89625	79.3825	2.32437	0.66918	0.561571	0.343071	0.107607	0.154508	22.0604		0	0	1	Uruguay	0	sim	nao	5	1.73687	82.2433	2.1	5	1.7225	86.7485	0	0	0.612948	1.98562	0.289933	0.929726	0.289933	0.639802	0.452404	não	0	155	53	0
4578	67	74.5315	2	nao		5	2.56125	79.4186	3.06562	1.08953	5	2.69187	82.7156	3.1625	1.67639	0.775863	0.575283	0.900586	0.141838	33.2986		0	0	0	Uruguay	0	nao		5	2.57437	76.2495	3.16625	5	2.65875	83.6249	0	0	2.02455	3.10437	1.54574	0.819207	1.0036	0.72658	0.130387	não	0	155	80	0
4579	67	58.3178	8	nao		5	2.88	79.7646	3.53	0.33884	5	2.94375	84.4692	3.46625	0.893296	0.678824	1.57278	0.214478	0.632159	30.8248		0	0	0	Uruguay	0	nao		5	2.73375	82.0946	3.27312	5	2.89062	86.773	0	0	2.06864	3.32687	1.31218	3.26923	1.78912	1.95746	1.04689	não	1	168	87	0
4580	67	49.0986	10	nao		5	2.035	80.8743	2.46	0.396342	5	2.15562	81.9045	2.61437	2.6167	1.19918	2.52937	1.41774	0.940734	38.0886		0	0	0	Uruguay	0	nao		5	2.07625	72.2174	2.57437	5	2.20812	83.6015	0	0	0.223525	2.55312	1.95075	1.3742	0.017309	0.576627	0.959468	não	0	152	88	0
4581	34	55.737	6	nao		5	2.20937	67.1033	3.0375	2.50238	5	2.42	69.5153	3.21625	1.51403	2.30134	1.96438	0.787443	0.238322	28.4005		1	1	0	Uruguay	0	nao		5	2.36375	57.3726	3.385	5	2.40188	68.2836	1	1	2.12026	3.23	2.74082	0.165793	1.64717	2.57509	1.0475		1	173	85	0
4582	34	52.7507	5	nao		5	2.715	75.9441	3.56625	1.0361	4	3.19313	83.4531	3.80875	1.62392	3.5178	1.3471	1.89442	1.53529	18.4965		0	0	0	Uruguay	0	nao		5	2.65375	73.4602	3.46312	5	2.64625	72.4256	0	0	0.460907	3.42	1.29386	1.02613	1.14637	0.267744	0.0850309	não	1	174	56	0
4583	34	62.0685	6	nao		5	4.635	74.1155	6.14187	0.0791958	5	4.6375	75.7607	6.095	0.0577778	0.267336	0.904862	0.209563	0.450807	21.3294		0	0	0	Uruguay	0	nao		5	4.84437	77.5488	6.22187	5	4.90625	75.5025	0	0	0.220536	6.33812	0.347709	0.970441	0.0697609	0.622739	0.636875	não	1	185	73	0
4584	34	51.6219	6	sim	sim	5	2.6975	79.5869	3.35625	0.422626	5	2.78062	81.648	3.39312	0.940541	0.350522	0.944029	0.590025	0.419684	21.0962		0	0	1	Uruguay	0																				0	157	52	0
4585	34	42.1178	8	nao		5	3.51	78.0434	4.41625	0.602989	5	3.64062	81.6169	4.43187	1.65387	0.487242	1.73622	1.16668	0.883206	38.7584		0	0	0	Uruguay	0	sim	nao	5	3.47687	76.7416	4.4275	5	3.51875	79.7903	0	0	0.520959	4.37687	0.715113	0.0376874	0.679762	0.677426	0.454018	não	0	173	116	0
4586	56	73.7397	3	nao		5	1.07938	63.3761	1.55625	1.31848	5	1.19875	66.298	1.71	0.564413	1.52787	1.62072	0.963495	0.0656698	27.5862		1	1	0	Uruguay	0	nao		5	1.03562	64.0015	1.48687	5	1.0975	66.8698	1	1	0.327705	1.55125	2.10424	2.45808	1.46804	0.353922	0.70019		0	145	58	0
4587	14	47.1781	16	nao		5	3.53187	77.5171	4.3925	1.33042	5	3.63125	81.202	4.37812	1.59911	1.14099	1.67508	0.45816	0.377689	27.3588		0	0	0	Uruguay	0	nao		5	3.35625	76.879	4.12812	4	3.58687	81.5894	0	0	0.107136	4.28875	1.93616	3.35516	1.43649	1.41946	1.35704	não	1	171	80	0
4588	14	52.8384	12	nao		5	2.635	74.4876	3.24937	1.38715	5	2.68187	79.7435	3.26062	0.18421	0.496098	0.122091	0.311891	0.264465	34.4496		0	0	0	Uruguay	0	nao		5	2.52813	79.2516	3.09625	5	2.56875	78.4052	0	0	1.50018	3.15	2.08053	2.1483	1.93416	0.0677864	0.151455	não	0	158	86	0
4589	43	46.5863	7	sim	nao	5	2.70687	69.1522	3.67937	1.54207	5	3.38437	75.8191	4.29875	1.16794	1.11873	0.952191	0.049214	0.117764	19.5312		0	0	1	Uruguay	0	sim	sim	5	2.83812	72.6328	3.70625	2	3.01812	72.5838	0	0	2.85884	3.89	4.57543	1.92955	3.82724	2.64705	1.34236	não	0	160	50	0
4590	35	56.4384	8	nao		5	2.79	74.5616	3.54562	0.512895	5	2.91313	78.7997	3.625	2.33312	1.1008	2.06572	1.23249	0.682386	32.7186		0	0	0	Uruguay	0	nao		5	2.58063	80.6918	3.19812	5	2.70812	79.4463	0	0	0.540993	3.36187	2.56074	0.721703	1.71637	1.8392	0.703375	não	1	164	88	0
4591	43	48	2	nao																				0	Uruguay	0
4592	60	73.2192	6	nao		5	3.04813	67.2783	3.92437	0.633464	5	3.17687	73.7522	4.00375	0.72185	0.755218	2.04926	0.0333705	0.915095	27.31		0	0	0	Uruguay	0																				1	169	78	0
4593	60	65.5397	5	nao		5	2.42188	70.3139	3.17875	1.36158	5	2.51813	70.8832	3.235	1.07802	0.457792	0.452261	0.620252	0.0039109	28.257		0	0	0	Uruguay	0	nao		5	1.975	51.7354	2.8775	5	2.22438	50.6547	1	0	2.19923	3.20375	0.423967	0.398484	1.50567	0.0254865	0.782921	não	1	164	76	0
4594	60	51.663	6	sim		5	2.3775	72.8317	2.93313	0.105549	5	2.47312	72.8461	3.0875	2.03351	0.412202	0	1.62138	0.291474	45.3437		0	0	1	Uruguay	0	sim	nao	5	2.0675	77.507	2.5925	5	2.28062	80.4808	0	0	1.81287	2.79625	1.27464	2.3242	1.92235	1.04971	0.284213	não	0	162	119	0
4595	37	50.8027	6	nao		4	2.24625	79.6896	2.7475	4.17309	5	2.3325	83.1366	2.78	0.347397	2.42833	0.28673	2.08103	1.51439	27.0051		0	0	0	Uruguay	0	nao		5	2.08687	82.3225	2.4925	5	2.0825	81.1495	0	0	0.177529	2.5475	3.51215	1.65317	2.99389	1.85951	0.948259	não	0	161	70	0
4596	37	49	10	nao																				0	Uruguay	0
4597	59	51.6247	10	nao		5	2.0075	63.4532	2.78187	0.43024	5	2.2275	69.2039	3.07812	2.07584	2.09394	2.73681	0.0181035	0.454714	32.4467		1	0	0	Uruguay	0	sim	sim	5	2.105	66.182	2.95062	5	2.21875	67.4905	1	0	2.51531	3.0625	2.64301	2.69974	3.02151	0.056752	0.227618	não	0	158	81	0
4598	46	79.8384	2	nao		5	1.47187	79.0534	1.81062	1.85463	5	1.49687	79.621	1.86562	4.36187	3.01538	4.6488	1.34737	1.15581	28.6726		0	0	0	Uruguay	0	sim	nao	5	1.3875	65.6416	1.86125	5	1.39437	67.1583	1	0	3.05645	1.81187	2.38083	1.18251	3.9618	1.19849	1.96571	não	0	154	68	0
4599	59	49.8658	12	nao		5	4.34125	73.2391	5.80875	0.749553	5	4.48812	76.975	5.77	0.869393	0.603224	0.476479	0.266179	0.0896217	21.1463		0	0	0	Uruguay	0	nao		5	4.28	70.4962	5.79312	5	4.32687	70.8235	0	0	0.0763273	5.82	0.712489	0.266055	0.740421	0.446442	0.335429	não	1	178	67	0
4600	46	63.3178	4	nao		5	2.0325	83.3419	2.43562	2.96403	5	2.02875	77.8231	2.54688	0.527503	0.700539	0.872971	0.173043	0.121931	49.3421		0	0	0	Uruguay	0																				0	152	114	0
4601	59	66.411	2	nao		5	1.85562	70.64	2.46687	0.883316	2	1.95687	70.4387	2.59875	6.83759	6.79296	5.88075	0.0447365	0.646332	39.3525		0	0	0	Uruguay	0	sim	nao	5	1.85562	65.6133	2.55	5	2.13812	75.9884	0	0	2.39697	2.73375	2.1041	1.33534	1.17362	0.768868	0.114368	não	0	157	97	0
4602	46	49.1041	5	nao		5	3.58375	82.8733	4.21125	0.83394	5	3.79187	86.9946	4.345	0.13193	0.116644	0.469431	0.0152846	0.249458	30.3233		0	0	0	Uruguay	0			2	2.91875	82.1749	3.54125						9.15525							não	1	177	95	0
4603	57	41.6986	6	nao		5	3.30687	79.9849	4.0575	0.876763	5	3.41188	80.934	4.09375	1.79417	0.965069	1.14269	0.829172	0.125611	22.68		0	0	0	Uruguay	0																				1	164	61	0
4604	37	56.0877	7	nao		5	2.27562	71.7438	2.92437	0.272541	5	2.41937	80.8817	2.98937	1.93195	3.09873	4.48424	1.16713	0.980387	34.0136		0	0	0	Uruguay	0	nao		4	2.53187	69.6048	3.29875	5	2.44562	71.0163	0	0	2.48108	3.20312	0.476425	0.635313	1.49187	0.158893	0.605711	não	1	168	96	0
4605	56	40.9836	11	nao		5	2.73937	77.057	3.46875	1.22081	5	2.84125	83.1687	3.3925	0.259204	0.327399	0.326427	0.0681938	0.000683227	27.8293		0	0	0	Uruguay	0	nao		5	2.55625	76.5201	3.22875	5	2.64687	82.0101	0	0	1.75997	3.17937	1.66248	0.351501	1.34714	1.31101	0.704039	não	0	154	66	0
4606	67	50.2411	9	nao		5	3.41375	79.8071	4.07687	0.565943	5	3.39687	82.1618	3.99812	2.01659	1.92535	2.09771	0.0912488	0.121896	26.8544		0	0	0	Uruguay	0	nao		5	3.28688	82.0437	3.97312	5	3.3425	83.0177	0	0	2.34063	3.95375	1.20665	0.557511	0.302446	0.649157	0.180356	não	1	166	74	0
4608	7	67	2	nao																				0	Uruguay	0
4609	30	54.7973	4	nao		5	2.46187	73.2837	3.16	0.39268	5	2.53	77.7564	3.1025	2.72736	0.914211	1.23575	1.81337	0.227371	24		0	0	0	Uruguay	0	nao		5	2.65125	74.1998	3.42812	5	2.68812	80.4226	0	0	1.70922	3.27187	0.397771	2.44176	0.569589	2.04408	1.32391	não	0	150	54	0
4610	7	73.7041	10	nao		5	1.84187	73.3997	2.40625	0.0735055	5	2.00187	74.2122	2.5975	1.87588	2.79151	2.10664	0.915872	0.484416	30.0914		0	0	0	Uruguay	0	nao		5	1.90625	76.5562	2.48312	5	1.9975	77.6671	0	0	2.98035	2.47438	2.73244	0.756264	0.107248	1.97638	0.45892	não	0	161	78	0
4611	32	82.7479	3	sim	sim	5	0.748125	41.0353	1.54375	1.00912	5	0.876875	45.9849	1.7225	2.45212	0.303048	1.97719	2.14916	1.18384	13.8831		1	1	1	Uruguay	1																				0	147	30	1
4612	28	59.0932	5	nao		5	1.48125	55.8041	2.30375	0.926846	5	1.63125	59.9449	2.47687	0.407179	0.0542013	0.232331	0.352976	0.125961	26.8386		1	1	0	Uruguay	0																				0	158	67	1
4613	22	61.2055	8	sim	sim	5	0.94875	23.9697	2.47625	1.56994	5	1.65562	34.5777	4.01187	2.05067	4.12067	4.54804	2.07087	0.302479	17.284		1	1	1	Uruguay	1																				1	180	56	1
4614	22	64.5452	10	nao		5	2.08437	73.6528	2.70687	0.442192	3	2.1975	79.8003	2.74875	3.94258	6.83073	4.18818	2.89205	1.87124	26.1719		0	0	0	Uruguay	0																				0	160	67	0
4615	56	77.5041	6	nao		5	1.345	48.1324	2.21062	7.18451	2	1.62563	55.0826	2.38375	1.42177	25.9675	0.483687	24.5911	18.0311	28.3266		1	1	0	Uruguay	1																				1	167	79	1
4616	56	76.4904	6	nao		5	1.84562	65.4622	2.63	0.624487	5	2.04	70.6035	2.7925	2.33215	1.68803	2.57833	0.64425	0.62968	28.8044		0	0	0	Uruguay	1																				0	157	71	0
4617	43	55	3	nao		5	1.55187	77.4003	2.005	2.58109	5	1.63687	79.7503	2.0325	2.99025	2.61229	2.95229	0.378116	0.240518	18.4202		0	0	0	Uruguay	0	nao		5	2.23312	76.8222	2.7625	5	2.2475	81.3207	0	0	1.38934	2.68313	0.304474	2.21689	0.197935	1.91247	1.42765	não	0	151	42	0
4618	44	87.3863	5	nao		5	1.4775	67.14	1.98312	1.7142	5	1.4075	71.7654	1.83	0.542884	1.33117	0.80146	0.788307	0.374582	24.7325		0	0	0	Uruguay	0	sim	nao	5	1.44375	71.9626	1.93312	5	1.48062	75.6386	0	0	3.94795	1.8875	0.0677645	0.149397	0.187561	0.0816339	0.0269822	não	0	145	52	0
4619	44	68.0548	6	nao		5	1.935	73.6792	2.55125	1.82479	5	2.01375	77.1182	2.535	1.45337	1.89036	1.80087	0.437054	0.0632935	25.4375		0	0	0	Uruguay	0																				0	151	58	0
4620	20	55.6849	2	nao		5	2.83875	68.8912	3.745	1.13004	5	2.98625	76.5092	3.72	0.819963	2.25528	1.01708	1.43545	0.87565	27.6361		0	0	0	Uruguay	0	nao		5	2.65937	56.8318	3.68812	5	2.7325	55.9795	1	0	0.0479487	3.71625	0.91122	1.63606	0.035684	0.724898	1.13164	não	1	168	78	0
4621	29	42.4959	6	nao		5	3.2825	80.5028	4.0775	2.00052	5	3.49625	80.3967	4.315	0.735507	1.9608	2.27915	1.22538	0.225147	29.7609		0	0	0	Uruguay	0	nao		5	3.08437	75.2746	3.89625	5	3.0975	77.8878	0	0	1.20111	3.84687	0.950937	1.51415	0.034472	0.56325	1.04629	não	1	169	85	0
4622	25	75	6	nao																				0	Uruguay	0
4623	28	64.8356	3	sim	sim	5	1.5275	40.6859	2.79312	3.22037	5	2.20625	47.5421	3.53062	1.52087	0.968086	0.565536	0.552821	0.284653	31.5115		1	1	1	Uruguay	0	nao		5	1.31125	38.5378	2.52437	5	1.67125	39.5855	1	1	1.82651	3.255	0.567528	2.99748	2.99481	2.43016	0.00188717		1	169	90	1
4624	32	60.9014	8	nao		5	1.30687	57.272	1.89562	0.491292	5	1.48438	65.7895	2.10812	0.392839	0.808466	1.01347	0.415634	0.144962	27.0552		1	1	0	Uruguay	0																				0	155	65	0
4625	29	46.4411	4	nao		5	3.78375	67.87	5.22875	2.87171										23.6652				0	Uruguay	0	nao		5	3.15562	62.1415	4.59562	5	3.4025	65.6536	1	0	0.540584	4.78937	1.98893	0.928252	2.24032	1.06078	0.927863	não	1	167	66
4626	28	57.8904	6	sim	nao	5	1.00063	67.4958	1.43687	2.79142	5	1.23563	66.4538	1.73	0.261937	1.92139	0.590008	1.65949	0.941473	30.9627		1	1	1	Uruguay	0	sim	sim	5	1.15812	60.7541	1.665	5	1.44687	64.9005	1	1	0.773963	2.0725	2.85148	1.82539	1.3563	1.02635	0.331733		0	146	66	1
4627	32	70.0356	14	nao		5	2.70062	71.9807	3.55187	1.31864	5	2.8675	75.7221	3.5825	1.15302	2.42992	0.420676	1.27708	1.42081	24.7676		0	0	0	Uruguay	0	nao		5	2.66937	73.8289	3.32812	5	2.70937	79.0337	0	0	2.22552	3.3025	1.85462	0.458202	0.241288	1.39648	0.153381	não	1	162	65	0
4628	20	63.9014	2	nao		5	2.59437	74.1647	3.28312	1.85471	5	2.70187	76.5539	3.39188	1.6596	0.475947	2.5467	1.1837	1.46434	32.7919		0	0	0	Uruguay	0	nao		3	2.54187	73.3454	3.325	5	2.83187	79.2271	0	0	0.976981	3.49875	0.720774	0.816195	0.672653	0.0954215	0.101508	não	1	161	85	0
4629	32	51.937	2	sim	nao	5	1.205	63.5255	1.79812	0.940168	5	1.23625	66.5769	1.82062	0.33399	0.466261	1.32307	0.132269	0.605872	29.4107		1	1	1	Uruguay	1																				1	169	84	1
4630	35	63.5918	6	nao		5	2.25563	71.1975	2.88063	1.88106	5	2.29875	79.2502	2.81187	0.015241	2.60404	1.75026	2.58881	0.603858	35.1562		0	0	0	Uruguay	0	nao		5	2.20312	82.1487	2.63	5	2.24937	84.0103	0	0	0.726278	2.65812	0.115634	1.18874	0.903545	1.07312	0.201674	não	0	160	90	0
4631	29	54.0986	5	nao		5	2.84	73.8742	3.71562	0.585222	5	3.0175	76.6714	3.83562	0.416706	0.0292987	0.416014	0.387407	0.273449	32.2421		0	0	0	Uruguay	0	nao		5	2.35875	78.4289	2.965	5	2.53813	68.4592	1	1	0.794416	3.37812	0.526445	0.787913	1.38713	0.26147	0.423726	sim	1	168	91	0
4632	29	44.7753	5	nao		5	1.54188	81.5807	1.87312	1.57453	5	1.69687	86.8522	1.94375	0.317396	0.182546	0.364723	0.134853	0.128818	31.8668		0	0	0	Uruguay	0	nao		5	1.375	79.3079	1.7075	5	1.41688	84.3064	0	0	2.04806	1.66062	2.54307	3.12428	2.24393	0.581442	0.622723	não	0	145	67	0
4633	44	46.4	14	nao		5	3.53062	80.8039	4.1975	1.45729	5	3.62375	83.956	4.28125	0.235886	2.06644	0.924729	1.83061	0.807387	31.2394		0	0	0	Uruguay	0	nao		5	3.4375	79.5948	4.15	5	3.38687	81.2566	0	0	0.620365	4.07562	1.83664	1.47671	2.01261	0.359982	0.378996	não	1	163	83	0
4634	14	53.0795	20	nao		5	3.49125	82.438	4.08562	1.55288	5	3.51187	83.109	4.08812	2.12313	0.720956	2.1622	1.40228	1.0192	27.2509		0	0	0	Uruguay	0	nao		5	3.40062	78.2315	4.03062	5	3.53125	75.9307	0	0	0.860441	4.15	1.80939	1.33917	1.8557	0.470274	0.36529	não	1	167	76	0
4635	14	53.0959	20	nao		5	2.28562	80.9608	2.73937	0.032274	5	2.35187	84.2023	2.75437	0.412582	2.00097	0.0481497	1.58845	1.38086	22.3674		0	0	0	Uruguay	0	nao		5	2.35	83.4258	2.8125	5	2.27125	83.8486	0	0	2.82074	2.69313	1.65058	0.0389278	1.72749	1.61165	1.194	não	0	151	51	0
4636	14	42.2685	8	nao		5	3.85125	85.4528	4.50125	0.710463	5	3.72562	85.8068	4.31875	1.01492	1.40163	0.989248	0.386739	0.291621	18.5901		0	0	0	Uruguay	0	nao		5	3.5875	81.2571	4.39437	5	3.68687	83.8522	0	0	0.151017	4.35	2.09098	0.0119859	1.3332	2.079	0.934245	não	1	164	50	0
4637	28	50	6	nao																				0	Uruguay	0
4638	43	51.3671	6	nao		5	3.69062	76.3709	4.56812	0.80756	5	3.70687	78.5147	4.55062	0.375423	0.863639	0.565531	0.48822	0.210803	19.5965		0	0	0	Uruguay	1																				1	166	54	0
4639	28	79.6849	4	nao		5	1.24312	54.2849	1.8425	0.529666	5	1.47625	57.3579	2.1325	0.655529	1.3296	2.2956	0.674096	0.683163	29.5918		1	0	0	Uruguay	0																				0	140	58	1
4640	28	66.9452	6	nao		5	3.16562	65.0527	4.35625	0.806024	5	3.32938	66.2397	4.47187	0.538396	1.61103	0.37654	1.07268	0.872944	23.6203		1	0	0	Uruguay	0																				1	177	74	0
4641	35	57.1041	6	nao		5	2.305	77.6094	2.83375	0.422341	5	2.30813	80.7037	2.78312	1.76796	1.08044	1.50858	0.687591	0.302765	26.0226		0	0	0	Uruguay	0																				0	148	57	0
4642	35	57.7753	10	sim	nao	5	1.69625	46.7126	3.16875	1.22388	5	1.87563	52.5018	3.19438	0.496566	0.0943145	0.346723	0.402252	0.178486	40.0368		1	1	1	Uruguay	0																				1	168	113	1
4643	58	42.8137	8	nao		5	2.65313	79.5838	3.33125	1.69158	5	2.72812	84.8067	3.21687	0.109989	0.781873	0.109989	0.671888	0.475097	18.5529		0	0	0	Uruguay	0	nao		5	2.19187	65.9707	3.3225	5	2.44937	72.8168	0	0	2.2019	3.36375	0.925707	1.4215	0.925707	0.495828	0.350598	não	0	154	44	0
4644	28	63.0329	6	nao		5	1.40188	54.8143	2.18687	2.593	5	1.59562	63.2714	2.3225	1.64876	0.751793	0	0.897032	0.531593	42.7198		1	1	0	Uruguay	0																				0	159	108	1
4645	50	65.6466	6	sim	nao	5	2.09	55.4377	3.09063	1.85433	5	2.27312	56.9171	3.33812	0.210562	0.0778127	0.558245	0.132752	0.339721	31.1951		1	1	1	Uruguay	0	nao		5	1.75625	56.2901	2.74875	5	1.84125	54.6162	1	1	3.76331	2.80187	0.368009	0.0480219	0.25282	0.319987	0.144808		1	167	87	1
4646	46	68.1479	1	nao		5	2.35687	80.2682	2.91375	1.95287	5	2.35187	82.0362	2.84625	3.0713	2.09767	3.04541	0.973936	0.670371	28.7619		0	0	0	Uruguay	0	nao		5	2.04437	77.2373	2.53875	5	2.05437	82.4843	0	0	0.0870915	2.47062	0.320119	1.17128	0	0.851177	0.828225	não	0	148	63	0
4647	46	59.5178	6	nao		5	2.1125	81.8997	2.5475	1.70302	5	2.055	83.7494	2.37625	2.15771	1.874	1.25717	0.283774	0.436223	40.8889		0	0	0	Uruguay	0	nao		5	1.95875	79.0217	2.43375	5	2.0075	82.1063	0	0	2.56995	2.36375	1.64571	0.908393	0.412528	0.737373	0.35064	não	0	150	92	0
4648	31	61.8055	7	nao		5	2.63125	70.0849	3.51375	0.530233	5	2.8175	72.7566	3.67437	0.228616	0.852127	0.49486	0.623516	0.252632	35.8302		0	0	0	Uruguay	0	nao		5	2.43625	55.4796	3.38937	5	2.56875	53.2728	1	0	0.786697	3.55125	0.422873	0.778467	0.249333	0.355601	0.374154	não	1	172	106	0
4649	50	40.1479	6	nao		5	4.09438	75.7954	5.395	0.369593	5	4.20375	79.6448	5.24437	0.377793	1.01651	0.143402	0.638734	0.617387	22.7583		0	0	0	Uruguay	0																				1	169	65	0
4650	50	58	17	nao																				0	Uruguay	0
4651	55	70.5699	6	nao		5	2.3625	57.5342	3.53688	0.426119	5	2.9925	67.8764	4.11875	2.02336	0.802007	2.14588	1.22145	0.950348	29.0657		1	0	0	Uruguay	0	sim	sim	5	1.77375	51.7128	2.82875	5	2.02	60.7291	1	1	0.172065	2.89312	2.18568	3.56638	0.490514	1.38124	2.17516	sim	1	170	84	0
4652	31	81.389	13	nao		5	1.48687	66.7883	2.02562	0.547551	5	1.51562	68.6969	2.07375	2.01131	1.71169	1.85683	0.299672	0.102645	31.1634		1	0	0	Uruguay	0	nao		5	1.3575	49.5438	2.11125	2	1.41062	43.8678	1	0	4.35873	2.37812	7.11653	0	4.13132	7.11653	2.92129	não	0	152	72	0
4654	66	53.2384	6	nao		5	3.49875	82.7862	4.105	0.0323039	5	3.69625	86.2099	4.26	0.912928	0.648613	1.12936	0.26432	0.339957	31.5115		0	0	0	Uruguay	0	nao		5	3.3775	79.4005	4.0825	5	3.30625	82.3603	0	0	0.816583	3.96438	1.89662	0.147189	1.50976	1.74946	0.963486	não	1	169	90	0
4655	55	43.463	9	sim	sim	5	2.0475	67.4907	2.87562	0.943738	5	2.40437	78.0958	3.05375	0.302089	0.962296	0.508348	0.660218	0.320989	33.2986		0	0	1	Uruguay	0	sim	sim	5	2.03312	72.1446	2.73125	5	2.06312	72.8858	0	0	2.40255	2.77875	2.23622	2.44055	3.6379	0.204382	0.847029	não	0	155	80	0
4656	34	53.2575	6	nao		5	1.73187	82.4457	2.10063	0.379712	5	1.99375	84.1245	2.35625	0.806408	0.42242	1.05821	0.383996	0.449582	35.8836		0	0	0	Uruguay	0	nao		5	1.72875	67.9607	2.24062	5	1.9375	77.3453	0	0	1.83819	2.38	2.86191	1.31223	1.5582	1.54996	0.173948	não	0	153	84	0
4657	52	62.9589	16	nao		5	2.85625	84.4888	3.37625	1.24124	5	2.6825	77.9089	3.4425	0.476517	0.247554	0.489527	0.228961	0.171107	26.6728		0	0	0	Uruguay	0	nao		5	2.64437	73.5187	3.13125	5	2.69313	86.0252	0	0	0.737753	3.06938	0.453182	0.941597	0.404312	0.488425	0.379926	não	0	162	70	0
4659	11	73.7918	5	nao		5	1.73187	70.1874	2.31875	2.32474	3	1.9275	80.5222	2.3425	1.11648	2.61546	0.85411	1.49919	1.2456	22.9398		0	0	0	Uruguay	0	nao		5	1.835	66.2156	2.42313	5	1.92125	60.8111	1	0	1.49292	2.51437	1.78477	0.0230071	0.299438	1.76177	0.195468	não	0	152	53	0
4660	16	46.3425	12	nao		5	2.7625	74.8138	3.515	1.62787	5	2.73688	76.8515	3.40375	1.83533	0.81202	0.704629	1.02339	0.0759363	23.0112		0	0	0	Uruguay	0	nao		5	2.61188	77.7778	3.245	5	2.5925	76.1241	0	0	2.25533	3.2725	1.23043	0.771297	1.03386	0.459157	0.185669	não	0	156	56	0
4662	48	61.7589	10	nao		5	0.78375	25.01	1.99437	2.84832	5	0.825625	25.7254	2.08625	0.358935	0.429525	2.19425	0.0705911	1.24791	27.3588		1	1	0	Uruguay	1																				1	171	80	1
4663	48	74.3562	20	nao		5	2.67625	65.7051	3.60812	0.689262	5	2.73812	67.9225	3.6625	0.605544	0.811647	0.338674	0.206108	0.334452	27.3588		1	0	0	Uruguay	0	sim	nao	5	2.75375	67.0318	3.60812	5	2.8375	75.8943	0	0	0.0490122	3.60125	0.772536	2.27895	1.76435	1.50655	0.363946	não	1	171	80	0
4664	11	42.9562	16	nao		5	2.80625	73.7638	3.59687	1.5904	5	2.92562	82.2382	3.50437	0.837254	2.1158	1.10575	1.27866	0.714298	32.0513		0	0	0	Uruguay	0	nao		5	2.82625	70.0759	3.58875	2	2.9225	70.3581	0	0	1.27989	3.585	5.51624	1.06653	0.234615	4.45103	0.588259	não	0	156	78	0
4665	11	46.8877	12	nao		5	3.67375	70.1683	4.99	0.159598	5	3.7925	72.7578	4.97937	0.4252	1.13945	0.311323	0.714269	0.585589	26.079		0	0	0	Uruguay	0	nao		5	3.45562	67.9656	4.8125	5	3.65375	72.0661	0	0	1.28809	4.78375	0.314503	1.40481	0.0184832	1.09033	0.980282	não	1	165	71	0
4666	66	71.789	6	nao		5	2.32687	74.9849	2.94187	0.030052	5	2.31125	78.2977	2.85625	1.58968	0.749684	0.419004	0.840052	0.233833	27.4077		0	0	0	Uruguay	0	nao		5	2.21563	78.0665	2.76688	5	2.23312	79.6478	0	0	0.835482	2.76187	0.315956	0.297482	0.160194	0.0184752	0.0970853	não	0	154	65	0
4667	6	61.5288	6	nao		5	1.80062	74.3484	2.29187	1.38247	5	1.88563	81.015	2.30813	0.686876	1.37256	1.54855	0.685724	0.124453	23.9621		0	0	0	Uruguay	0	nao		5	1.67875	58.544	2.4	4	1.74187	61.496	1	0	4.19012	2.31062	4.47475	0.0507626	0.0956958	4.42403	0.0317683	não	0	143	49	0
4668	6	59.7288	6	nao		5	4.1	71.796	5.28813	0.612725	5	4.05687	72.4038	5.155	1.06488	1.16423	1.18434	0.0993616	0.0142199	28.075		0	0	0	Uruguay	0	nao		5	4.04938	72.5288	5.22937	5	4.09438	71.989	0	0	1.6674	5.11937	0.85208	1.10962	0.328804	0.257547	0.552127	não	1	174	85	0
4669	58	81	6	nao																				0	Uruguay	0
4670	58	65.8082	6	nao		5	1.35812	62.8035	2	2.97825	5	1.38875	59.667	2.03312	3.60222	2.92327	1.40499	0.67931	1.07381	29.6158		1	1	0	Uruguay	0	sim	nao	5	0.72125	64.1111	1.115	5	0.87875	55.8601	1	1	0.597049	1.46875	6.27888	0.403484	4.63014	5.87613	2.98898		0	157	73	1
4671	32	60.2822	6	nao		5	4.40812	87.1063	4.93187	0.287332	5	4.55	87.4685	5.10313	0.443164	0.399354	0.635038	0.043808	0.166658	26.9274		0	0	0	Uruguay	0	nao		5	4.6675	83.9573	5.26375	5	4.58063	85.88	0	0	1.71657	5.0925	0.473871	2.20466	0.72398	1.73087	1.04707	não	1	168	76	0
4672	34	44.6712	3	nao		5	4.6	78.2979	5.67562	0.547173	5	4.72	81.8911	5.56938	0.430698	0.904613	0.0714561	0.473926	0.589133	23.8088		0	0	0	Uruguay	0	nao		5	4.78437	76.101	6.07312	4	4.995	78.7001	0	0	1.12961	6.02688	2.04139	1.76474	1.85729	0.276703	0.065445	não	1	181	78	0
4673	28	61.9096	6	nao		5	2.2275	81.3513	2.69062	0.511025	5	2.19313	84.2699	2.57	1.30248	0.0604848	0.65649	1.242	0.42144	28		0	0	0	Uruguay	0	nao		5	2.23062	83.4854	2.67188	5	2.28688	85.5306	0	0	2.73132	2.665	2.30131	0.445879	2.06958	1.85552	1.14819	não	0	150	63	0
4674	28	65.8027	4	nao		5	2.40875	62.5853	3.48062	0.177984	5	2.69562	65.9682	3.76437	1.77406	0.758202	1.18384	1.01593	0.300991	24.7676		1	0	0	Uruguay	0																				1	162	65	0
4675	28	75.1342	6	nao		5	1.81687	78.2714	2.26125	0.117365	5	1.95687	79.568	2.35687	1.30577	0.657987	0.451468	0.647808	0.146032	26.0226		0	0	0	Uruguay	0	nao		5	1.97812	70.1929	2.43125	5	2.08687	78.7686	0	0	0.62075	2.53375	1.58559	1.17442	0.824565	0.411209	0.247399	não	0	148	57	0
4676	4	52.337	0	nao		5	3.79562	76.5054	4.95375	2.76511	5	3.65812	75.4253	4.81187	2.14611	0.242036	1.82335	1.90412	1.11818	21.4109		0	0	0	Uruguay	0	nao		4	3.25125	70.5165	4.21187	5	3.31562	74.7394	0	0	1.98975	4.10625	0.983064	1.64506	0.0969264	0.662051	1.09471	não	1	166	59	0
4677	3	71.8247	5	nao		5	2.45625	63.7056	3.74437	0.9745	5	2.49688	62.1887	3.75812	1.32211	2.5405	2.51341	1.2186	0.0191692	28.4011		1	1	0	Uruguay	1																				1	179	91	0
4678	4	53.5151	6	nao		5	2.61625	73.1179	3.42812	0.673559	5	2.76562	77.8364	3.44625	1.90343	0.384561	0.0641473	1.51893	0.22657	28.8044		0	0	0	Uruguay	0	sim	nao	5	2.30625	73.1127	3.0125	5	2.43	78.3239	0	0	1.03443	3.03062	3.01144	1.93576	1.92148	1.07599	0.0100966	não	0	157	71	0
4680	46	58.0986	9	nao		5	2.24187	77.3394	2.78437	0.0476307	5	2.22937	79.7095	2.71438	0.380253	1.54307	0.163007	1.16285	0.975867	33.3205		0	0	0	Uruguay	1																				0	153	78	0
4681	50	88	0	nao																				0	Uruguay	0
4682	50	63.4329	10	nao		5	2.0075	71.7926	2.76	2.79218	5	2.08562	76.8717	2.66062	0.687468	0.981498	0.0498469	0.294044	0.658784	21.6128		0	0	0	Uruguay	0	nao		5	1.71375	69.5939	2.34687	5	1.8825	70.4891	0	0	1.94722	2.5275	1.77615	1.54261	1.11023	0.233577	0.305767	não	0	168	61	0
4683	50	81.6904	16	nao		5	1.89937	86.5319	2.195	1.71173	5	1.89875	89.6165	2.11875	0.250745	0.0232798	0.250745	0.227461	0.16084	25.2801		0	0	0	Uruguay	0	nao		5	1.3725	86.7984	1.58125	5	1.44562	87.3819	0	0	0.758669	1.65437	2.75054	2.04689	2.75054	0.70385	0.497697	não	1	179	81	0
4684	50	82.3041	9	nao		5	1.79312	81.4825	2.20062	0.645575	5	1.83875	81.9727	2.24062	0.752665	0.337294	0.913162	0.41538	0.407211	23.833		0	0	0	Uruguay	0			2	3.4875	82.459	4.12812						0.451069							não	0	156	58	0
4685	28	44.2164	6	nao		5	2.18313	79.6761	2.66687	0.699443	5	2.2025	82.5099	2.59375	0.115987	0.624772	0.0511391	0.508789	0.405616	33.3272		0	0	0	Uruguay	0	nao		5	2.02312	79.2605	2.49437	4	1.995	82.438	0	0	0.730169	2.40562	4.07711	5.59606	4.29697	1.52068	0.919697	não	0	148	73	0
4687	27	63.4795	0	sim	nao	5	2.56875	77.5618	3.14812	0.337725	5	2.60938	83.5334	3.10312	0.0566151	0.526996	0.356944	0.470383	0.120244	30.4438		0	0	1	Uruguay	0	nao		5	2.47875	75.3992	3.015	5	2.51813	81.7573	0	0	1.18245	2.96937	2.76494	1.93923	2.40672	0.825925	0.330643	não	0	158	76	0
4688	48	60.2712	15	nao		5	2.3175	78.3601	2.82938	1.6913	5	2.35	83.4999	2.78688	1.2675	0.946595	1.28012	0.320923	0.235851	27.1816		0	0	0	Uruguay	0																				0	157	67	0
4689	15	72.6986	8	nao		5	2.92062	64.0049	4.09375	2.03689	5	3.08375	64.1612	4.30937	2.21336	2.58297	1.74415	0.369718	0.59327	34.4777		1	0	0	Uruguay	0	nao		5	2.99563	54.2809	4.54875	5	3.24687	56.7946	1	0	1.15582	4.6375	1.61852	2.2821	0.43973	0.663703	1.30282	não	1	185	118	0
4690	15	63.5726	10	nao		5	2.54375	74.6105	3.20125	2.24389	5	2.80437	80.3258	3.39625	2.11997	2.17621	2.13995	0.0562499	0.0256465	27.9904		0	0	0	Uruguay	1																				0	168	79	0
4691	15	60.6027	6	nao		5	2.36	77.9682	2.89312	0.644496	5	2.35562	81.3863	2.8575	0.984014	0.22549	0.761915	0.758527	0.379319	28.3531		0	0	0	Uruguay	0	nao		5	2.20875	58.9295	2.9	5	2.25375	63.654	1	0	0.627587	2.85687	1.18312	0.63029	0.372246	0.552853	0.182468	não	0	156	69	0
4692	15	61.3233	7	nao		5	2.90125	79.188	3.55875	0.899819	1	2.955	76.7906	3.70125	2.35858	0.903072	2.26866	1.45566	0.965717	25.9701		0	0	0	Uruguay	0	nao		3	2.65188	70.965	3.62437	1	2.87437	73.2092	0	0	6.61158	3.7425	3.4358	2.58325	3.82023	0.852932	0.875117	não	1	163	69	0
4693	58	63.2603	4	nao		4	2.53312	84.7908	2.9875	2.99097	5	2.32125	81.8422	2.7925	0.406291	0.515928	0.556093	0.109639	0.0284079	27.7008		0	0	0	Uruguay	0	nao		5	2.07625	78.7577	2.57062	5	2.00563	81.904	0	0	1.96975	2.43562	1.69859	3.31509	2.86952	1.61696	0.315207	não	0	152	64	0
4694	31	77.8767	3	nao		5	2.69438	60.7354	3.93562	3.15698	4	2.69812	59.5202	3.84312	2.80377	1.59012	1.15938	1.21392	0.304605	25.0399		1	0	0	Uruguay	0	nao		5	2.37812	56.6305	3.51437	3	2.64125	63.6254	1	0	2.69106	3.6325	0	6.30987	1.0541	6.30986	3.71762	não	1	166	69	1
4695	58	79.726	7	nao		5	2.595	75.7526	3.21625	2.24744	5	2.69687	82.7104	3.22438	0.285205	0.164059	0.343489	0.12115	0.126876	26.3656		0	0	0	Uruguay	0	nao		5	2.0975	75.2466	2.62312	5	2.16375	79.222	0	0	0.0168471	2.68438	2.68762	0.533043	1.78382	2.15473	0.88447	não	1	172	78	0
4696	52	76.1836	4	nao		5	2.04375	68.6542	2.74375	0.387629	5	2.18687	72.4431	2.80625	0.161223	0.486677	0.315668	0.325457	0.120918	31.6443		0	0	0	Uruguay	0	nao		4	1.64312	52.3288	2.26688	5	1.89125	60.8486	1	0	0.430211	2.56938	1.17564	1.22565	0.396724	0.0500127	0.586156	não	0	157	78	0
4697	52	55.0986	15	sim	nao	5	2.4	69.1518	3.20187	0.665642	5	2.50625	71.9541	3.23312	0.407187	0.887211	0.604016	0.480036	0.200254	28.959		0	0	1	Uruguay	0	nao		5	2.1075	51.7416	3.045	4	2.485	68.0822	1	0	0.363775	3.29312	2.94164	5.33352	4.08716	2.39375	0.882273	não	0	162	76	0
4698	52	71.1781	5	nao		5	2.7075	73.6735	3.42188	1.50101	5	2.89125	74.9392	3.61437	0.332973	0.706645	1.57011	0.373671	0.610602	27.0538		0	0	0	Uruguay	0	nao		5	2.67562	72.3876	3.47312	5	2.96687	73.5741	0	0	2.15743	3.82062	1.56236	2.07061	3.71568	0.508333	1.16368	não	1	162	71	0
4699	31	59.5836	6	nao		5	1.94	75.8368	2.45812	0.795515	5	1.99937	80.9669	2.39937	0.251	1.4064	0.406385	1.15543	0.707138	28.4529		0	0	0	Uruguay	0	nao		5	1.8575	75.9132	2.38063	2	1.94813	67.4383	1	0	2.55137	2.49937	7.81369	0.844377	0.728701	6.97162	0.0817987	não	0	144	59	0
4700	31	55.2521	20	nao		5	3.30687	72.006	4.32062	3.91027	5	3.44812	76.3071	4.25688	0.520255	3.09089	1.52157	2.57084	1.10994	29.0548		0	0	0	Uruguay	0	nao		5	3.18812	61.5468	4.40688						0.95917							não	1	176	90	0
4701	31	59.6521	9	nao		5	2.59938	79.9193	3.14562	4.03153	5	2.68562	84.1394	3.15437	1.76637	0.794315	1.18675	0.972119	0.277513	38.5788		0	0	0	Uruguay	0	nao		5	2.67438	81.5514	3.17625	5	2.56437	82.4889	0	0	2.54966	3.03625	0.299167	1.26937	0.452662	0.970218	0.577517	não	1	161	100	0
4704	46	73.3288	6	nao		5	1.83937	64.2436	2.78562	0.55747	5	2.0825	69.824	2.88687	3.58567	4.76011	1.54762	1.17545	2.27241	24.3141		1	1	0	Uruguay	1																				1	166	67	0
4705	46	55.2411	5	nao		5	2.805	57.8276	4.1825	2.24342	5	2.965	57.3155	4.34875	1.04132	1.14195	2.87219	0.100634	1.22366	27.31		1	0	0	Uruguay	0	nao		5	2.46812	50.2034	3.72625	4	2.34812	54.3626	1	1	0.368627	3.55687	2.68997	2.00422	1.51958	0.685939	0.342732	sim	1	169	78	1
4706	45	47.5205	10	nao		5	3.20062	77.2864	3.97562	2.07541	5	3.3325	83.2215	3.90937	1.50579	1.77247	2.11111	0.266711	0.239502	28.0428		0	0	0	Uruguay	0	nao		5	2.88	75.8019	3.55187	5	2.9475	82.4764	0	0	3.05061	3.50563	1.08412	1.62274	1.33621	0.538669	0.202625	não	1	171	82	0
4707	48	58.2082	12	nao		5	2.35312	77.1516	2.92812	0.469438	5	2.41	81.7642	2.91625	1.13355	0.681769	1.05345	0.451801	0.262827	31.0056		0	0	0	Uruguay	0	nao		5	2.21187	77.9001	2.72438	5	2.26062	81.8326	0	0	1.16121	2.74187	1.11254	0.569213	1.13735	0.543346	0.401752	não	0	147	67	0
4708	46	72.8247	0	nao		5	1.735	77.6504	2.15188	4.44855	5	1.76687	83.4169	2.105	0.313669	1.61913	0.400036	1.3055	0.862056	30.8642		0	0	0	Uruguay	0																				0	144	64	0
4709	31	50.7589	28	nao		5	4.08125	77.2324	5.02875	0.272961	5	4.22187	81.5526	5.0175	0.0597894	0.493702	0.895242	0.433909	0.283937	34.7178		0	0	0	Uruguay	0	nao		4	4.415	72.9074	5.44937	4	4.50375	76.1492	0	0	0.162383	5.45625	1.85473	0.551655	1.37398	1.30314	0.581492	não	1	178	110	0
4710	18	50.1014	9	nao		5	1.85875	58.8794	2.9525	4.35095	5	1.91812	58.7144	2.9	0.898518	1.37257	1.13678	0.474083	0.166748	19.736		1	0	0	Uruguay	0	nao		5	1.17937	43.9655	2.12188	5	1.26875	43.3205	1	1	3.32556	2.35437	0.590965	0.139465	0.0939163	0.451502	0.0322048	sim	0	151	45	1
4711	32	56.7863	9	nao		5	2.84125	74.3296	3.68187	2.65356	5	2.88875	76.5739	3.68313	0.860384	1.48409	1.43021	0.623747	0.0380973	31.6032		0	0	0	Uruguay	0	nao		4	2.63625	71.4552	3.42125	5	2.67188	77.9967	0	0	1.91145	3.40375	2.92323	4.08437	3.96434	1.16184	0.0849501	não	0	164	85	0
4712	58	49.0932	13	sim	nao	5	2.71375	70.2816	3.62562	1.34125	2	3.3725	76.3333	4.25562	4.75609	5.31639	3.98264	0.56101	0.944096	20.4467		0	0	1	Uruguay	0	nao		5	2.65313	69.4308	3.52812	5	2.72187	74.2161	0	0	0.55331	3.49875	1.73209	1.5927	0.418071	0.139413	0.830608	não	0	161	53	0
4713	8	52.8055	6	nao		5	3.95562	81.6645	4.7125	0.678462	5	3.915	85.2825	4.545	1.53761	1.2987	1.44398	0.238938	0.102743	26.3958		0	0	0	Uruguay	0	nao		4	3.97187	85.6238	4.60187	5	3.63	82.5234	0	0	0.966918	4.33812	0.281875	0.256131	0.15297	0.0257457	0.0729492	não	1	173	79	0
4714	67	79.5096	6	nao		5	1.50687	77.549	1.88063	4.01161	5	1.57062	67.2825	2.12625	0.799633	0.650147	0.899441	0.149492	0.176283	20		1	0	0	Uruguay	0																				0	150	45	0
4715	6	62.411	6	nao		5	2.80562	65.8115	3.76562	2.16875	5	2.815	68.1804	3.70562	0.83987	0.141431	0.346705	0.698438	0.145155	26.7229		1	0	0	Uruguay	0	nao		5	2.76562	67.1166	3.66	5	2.76375	69.7917	1	0	0.899222	3.5975	0.672793	1.55195	1.27674	0.8792	0.194618	não	1	163	71	0
4716	6	58.3808	6	nao		5	2.47937	76.6422	3.0925	1.18163	5	2.6925	82.0415	3.22062	0.256318	1.075	1.00887	0.818691	0.0467737	31.6337		0	0	0	Uruguay	0	nao		5	2.67625	68.92	3.43125	5	2.81	64.3021	1	0	0.790064	3.53937	1.46111	0.0629393	1.64208	1.39818	1.11663	não	0	155	76	0
4717	33	57.9397	13	nao		4	4.005	74.9474	4.9925	2.09307	5	3.89312	75.4116	4.8625	1.87359	0.216013	1.62722	1.65761	0.997891	26.2188		0	0	0	Uruguay	0	nao		5	3.54	73.3869	4.54938	5	3.36437	68.0703	1	0	4.19093	4.2375	0.945152	1.82282	1.8704	0.877739	0.0336599	não	1	168	74	0
4718	33	55.274	12	nao		5	2.1675	78.3375	2.68187	0.115446	5	2.215	84.2205	2.61375	0.709299	1.59399	0.271052	0.884747	0.935478	37.0356		0	0	0	Uruguay	0	nao		5	2.04375	80.0294	2.49312	5	2.16062	79.5444	0	0	0.927822	2.67687	1.96304	0.698885	2.34975	1.26424	1.16743	não	0	161	96	0
4720	65	42.7644	12	sim	nao	5	3.37562	80.8533	4.08313	1.86428	5	3.15188	81.3256	3.81312	1.11482	3.00714	0.232182	1.89263	1.96226	23.7387		0	0	1	Uruguay	0	sim	nao	5	3.07	77.7215	3.76937	5	3.17313	84.8004	0	0	2.51792	3.69375	0.712209	0.37705	0.227691	0.335168	0.105611	não	0	168	67	0
4722	59	59.0192	3	nao		5	2.71	77.581	3.42375	1.11888	5	2.96125	82.5579	3.51437	1.91059	2.12071	2.24844	0.210156	0.0903363	26.5021		0	0	0	Uruguay	0	sim	nao	5	2.47937	73.9698	3.20625	5	2.66437	84.6337	0	0	2.89763	3.12687	2.44199	2.60139	2.38577	0.159448	0.152518	não	0	159	67	0
4723	65	61.9397	6	sim	sim	5	2.4375	75.7429	2.975	0.866879	5	2.60562	85.0296	3.02937	0.753939	1.04225	0.365657	0.288321	0.478437	44.1207		0	0	1	Uruguay	0	sim	sim	5	2.085	79.4854	2.51875	5	2.085	86.4249	0	0	1.31044	2.395	0.588642	0.0424062	0.073851	0.546239	0.0222374	não	0	155	106	0
4724	49	67.7041	10	nao		5	1.83937	86.8398	2.11812	0.418532	5	2.105	86.8937	2.4225	0.531041	4.08258	0.531041	3.55192	2.51158	30.6293		0	0	0	Uruguay	0																				0	149	68	0
4725	64	61.5288	15	nao		5	2.32125	72.0186	3.04937	1.96908	5	2.33187	75.5263	2.9475	3.17587	1.24271	2.86056	1.93353	1.14419	30.3302		0	0	0	Uruguay	0	nao		5	2.20125	72.3649	2.87562	5	2.25563	74.2898	0	0	1.06844	2.90188	0.967234	0.432363	0.473699	0.534887	0.0292213	não	0	153	71	0
4726	64	88.5918	6	nao		5	3.02187	70.0725	4.00187	0.320986	5	2.99563	70.7976	3.96187	2.31421	2.11121	1.15836	0.203048	0.673849	21.2306		0	0	0	Uruguay	0	nao		5	2.80437	69.7281	3.8325	5	2.8225	68.674	1	0	2.54739	3.83062	0.431427	1.08871	0.579216	0.6573	0.360281	não	1	158	53	0
4727	52	45.8493	13	nao		5	3.55937	81.5319	4.28125	0.424506	5	3.66875	83.4637	4.35875	1.54493	0.39864	1.62035	1.14633	0.863913	30.3126		0	0	0	Uruguay	0																				1	187	106	0
4728	64	84.3123	3	nao		5	2.05938	69.9575	2.655	0.0332999	5	2.135	76.8677	2.69187	1.78851	4.70549	3.01824	2.91821	1.19391	26.6193		0	0	0	Uruguay	0	nao		5	2.16	70.43	2.71312	5	2.17313	76.738	0	0	0.523177	2.73312	1.02171	1.72917	1.02609	0.707514	0.497201	não	0	161	69	0
4729	24	49.2603	12	sim	sim	5	2.29187	54.2937	3.65875	0.899532	5	2.23312	52.6525	3.5875	1.32524	2.53834	1.34308	1.2133	0.845319	29.4108		1	1	1	Uruguay	0	sim	nao	4	1.6575	40.7749	3.22062	4	2.03688	48.9928	1	1	3.24252	3.63	2.67528	5.3596	1.51351	2.68625	2.7207		1	171	86	1
4730	8	42.9479	13	nao		5	2.84	80.8253	3.46312	0.25569	5	2.88	81.9491	3.46	0.517472	0.709419	0.102259	0.191954	0.429332	35.7495		0	0	0	Uruguay	0	nao		5	2.5425	73.5225	3.27312	5	2.64375	79.5412	0	0	3.00603	3.26937	0.802318	0.705598	1.71014	0.0967254	0.710352	não	0	156	87	0
4731	8	45.3014	4	nao		5	2.20312	78.0385	2.75625	0.482666	5	2.19687	77.0664	2.7675	0.419833	0.484454	0.448548	0.0646203	0.0253893	46.7398		0	0	0	Uruguay	0	nao		5	1.72875	70.9595	2.27875	5	1.94062	78.4884	0	0	1.13387	2.44812	3.01207	3.66812	3.11809	0.656415	0.389148	não	0	147	101	0
4732	18	51.9096	10	nao		5	3.455	77.2607	4.18187	1.12915	5	3.76688	83.131	4.455	0.430449	0.600893	1.24089	0.170444	0.452563	26.2188		0	0	0	Uruguay	0																				1	168	74	0
4733	26	68.4548	6	nao		5	2.46875	51.8509	3.70312	0.227119	5	2.61875	54.9364	4.01062	0.0185415	0.4911	1.09939	0.472559	0.430128	25.3086		1	1	0	Uruguay	0	nao		5	2.315	53.9706	3.68125	5	2.51437	56.8622	1	1	0.0120042	3.85312	1.28079	2.79617	0.726299	1.51565	1.46376		1	180	82	1
4734	65	63.4356	16	nao		5	2.0225	55.034	2.95438	0.0598623	3	2.14313	56.3054	3.17062	4.11025	0.475894	7.5004	3.63471	4.96796	25.5102		1	1	0	Uruguay	1																				0	168	72	1
4736	68	47.8849	6	nao		5	3.07938	74.924	3.94687	1.51652	5	3.27375	79.0761	4.0175	0.611099	1.83238	0.907824	1.22135	0.653811	24.1672		0	0	0	Uruguay	0	nao		5	2.80813	73.7162	3.48438	2	2.88625	76.6219	0	0	0.305063	3.49937	4.95449	1.20451	1.57064	3.75109	0.258914	não	0	164	65	0
4737	68	44.8822	9	sim	nao	5	3.54562	61.9323	5.18937	0.693198	5	4.01125	70.4501	5.38438	1.05567	1.04329	0.386825	0.0123813	0.464202	24.8971		0	0	1	Uruguay	0	nao		5	3.24563	59.8824	4.78875	3	3.90687	70.9696	0	0	0.648974	5.2675	1.10846	3.76256	2.5626	2.65465	0.848906	não	1	177	78	0
4738	8	86	0	nao																				0	Uruguay	0
4739	68	57.0247	4	sim	sim	5	1.73625	64.0978	2.46937	1.70256	3	2.025	72	2.69625	1.84656	3.37409	1.474	1.528	1.3439	20.7031		0	0	1	Uruguay	0	sim	sim	5	1.54875	52.1794	2.29688	2	1.70687	51.2479	1	1	0.289208	2.52625	11.1826	0.155521	0.597308	11.028	0.312392	sim	0	160	53	0
4740	66	52.1315	6	nao		5	2.70687	72.8511	3.52875	1.37843	5	2.71375	77.6189	3.43	0.736964	0.457461	0.634174	0.279512	0.124953	28.1337		0	0	0	Uruguay	0	nao		5	2.50187	71.3293	3.23937	5	2.58812	75.6485	0	0	1.11377	3.26125	1.87166	0.514134	0.749274	1.35759	0.16627	não	0	152	65	0
4741	66	51.7945	10	nao		5	3.45312	73.6568	4.31938	1.90802	5	3.79125	83.0276	4.5	0.106544	0.550006	0.463096	0.443463	0.0614532	28.1969		0	0	0	Uruguay	0	nao		5	3.1675	77.1973	3.95438	5	3.32375	82.1059	0	0	0.0782794	4.03125	1.7574	1.77719	1.70869	0.0197932	0.0484558	não	1	162	74	0
4742	60	55.2027	14	sim	sim	5	1.22875	57.9941	1.91	1.28416	5	1.35938	66.5748	1.91062	1.62	0.751718	0.347814	0.868331	0.285612	29.3847		1	1	1	Uruguay	0																				0	151	67	1
4743	27	77.3151	5	nao		5	1.88875	71.7985	2.42438	0.604133	5	1.86375	79.2242	2.24062	1.59583	2.70663	1.6159	1.11103	0.771432	32.4142		0	0	0	Uruguay	0	nao		5	1.64875	76.6638	2.01875	5	1.77812	77.3098	0	0	0.0876237	2.23563	0.501354	0.273924	0.197963	0.227429	0.0537078	não	0	148	71	0
4744	34	55.1781	9	nao		5	3.48125	79.5146	4.22062	0.251749	5	3.53937	81.93	4.17438	1.19673	0.312851	0.435408	0.883901	0.0866584	21.3578		0	0	0	Uruguay	0	nao		5	3.44	78.5724	4.325	5	3.47	81.9846	0	0	1.55999	4.13062	0.639821	1.97585	0.720493	1.33611	0.887729	não	1	169	61	0
4745	6	59.5096	6	nao		5	2.49312	84.8904	2.93687	2.57408	5	2.33875	83.8637	2.77688	1.9276	0.416944	1.62591	1.51072	0.854901	32.7932		0	0	0	Uruguay	0	nao		5	2.05813	79.5411	2.45875	5	2.07812	82.6909	0	0	0.90446	2.48937	2.16033	2.44464	1.98018	0.284387	0.328497	não	0	144	68	0
4746	22	89.0329	4	nao		5	1.09687	66.4018	1.52875	0.843349	5	1.15937	71.3462	1.55	2.29392	0.343906	0.342975	1.95009	0.000652801	24.064		0	0	0	Uruguay	1																				0	147	52	0
4747	22	56.5973	12	nao		5	3.2825	65.4781	4.38125	0.485848	5	3.29375	66.5236	4.40688	1.83547	1.40933	0.1908	0.426201	0.861648	31.9602		1	0	0	Uruguay	0	nao		5	3.01187	64.1849	4.05	5	3.06687	65.1747	1	0	1.05538	4.18313	2.09683	0.928303	2.07973	1.16864	0.814255	não	1	176	99	0
4748	22	73.5808	6	nao		5	2.1975	80.0546	2.68687	1.27795	5	2.28625	80.965	2.74375	1.67869	1.9201	1.43178	0.241457	0.345339	32.7694		0	0	0	Uruguay	0																				1	162	86	0
4749	58	49.9178	16	nao		5	2.56187	73.1703	3.28312	0.418528	4	2.85812	83.3424	3.40062	0.322909	4.00699	3.66653	3.68432	0.240925	26.398		0	0	0	Uruguay	0																				0	164	71	0
4750	48	74.0521	13	sim	nao	5	1.25563	72.7372	1.72625	6.00487	5	1.37437	81.3842	1.68875	1.69494	0.516371	1.69494	1.17862	0.833414	22.6003		0	0	1	Uruguay	0	sim	sim	5	1.17562	70.8208	1.66	5	1.2025	70.5796	0	0	3.63179	1.67125	0.103836	3.54119	0.185348	3.43741	2.37302	não	0	156	55	0
4751	62	76.8192	6	nao		5	1.27125	72.6948	1.71062	1.80538	5	1.30562	74.236	1.695	2.01339	2.44483	2.17083	0.431539	0.193804	25.1096		0	0	0	Uruguay	0	nao		5	1.43313	61.0165	2.06062	2	1.55125	64.5682	1	0	0.732969	2.145	10.9182	7.62655	8.75132	3.30541	0.797998	não	0	148	55	0
4752	52	42.4849	17	nao		5	2.43	70.3456	3.2525	0.490853	5	2.57687	78.6532	3.21875	0.0134883	0.447322	0.344091	0.43384	0.0729944	31.6443		0	0	0	Uruguay	0	nao		5	2.4425	76.1793	3.10063	5	2.50563	78.2244	0	0	1.01928	3.15	1.94418	0.477835	1.6895	1.46641	0.856805	não	0	157	78	0
4753	8	61.0795	5	nao		5	3.52562	68.8767	4.75375	0.466368	5	3.63937	72.7511	4.73938	0.274403	0.59754	0.0093275	0.323137	0.415929	25.8645		0	0	0	Uruguay	0	sim	nao	5	3.19062	65.39	4.54625	5	3.38188	66.7613	1	0	1.05772	4.5325	1.58801	2.16265	1.31875	0.574741	0.596815	não	1	168	73	0
4754	62	57.6192	6	nao		5	3.05562	76.2715	3.8875	0.307607	5	3.20125	86.4473	3.685	1.27645	1.22539	1.00248	0.0510731	0.157627	22.0386		0	0	0	Uruguay	0	nao		5	2.84875	72.6027	3.68375	2	3.00437	65.1267	1	0	1.13679	4.015	4.81443	4.49246	5.13305	0.322322	0.453503	não	1	165	60	0
4755	62	72.789	10	nao		5	2.06125	81.9786	2.4925	2.01414	5	2.02	84.2325	2.385	0.313979	0.0437712	0.297103	0.270207	0.179135	30.7306		0	0	0	Uruguay	0	nao		5	2.06	62.7093	2.855	5	2.23438	79.0754	0	0	1.31235	2.70563	1.10338	1.23704	0.458845	0.133667	0.550282	não	0	152	71	0
4756	62	42.0986	8	nao		5	2.76062	80.1343	3.40437	0.442756	5	2.70687	82.7632	3.24812	0.515346	3.22285	0.450427	2.70773	1.96054	21.0517		0	0	0	Uruguay	0	nao		5	2.30813	81.9392	2.81375	5	2.56	81.8218	0	0	2.23364	3.07	1.99104	1.71229	2.08896	0.278796	0.266394	não	0	151	48	0
4757	66	48.074	5	nao		5	3.61812	75.6238	4.745	0.308028	5	3.68687	77.7924	4.62687	1.81334	0.613984	0.951974	1.19942	0.239002	23.3234		0	0	0	Uruguay	0																				1	172	69	0
4758	33	69.2959	9	nao		5	2.42313	71.7299	3.13188	0.623629	5	2.68562	73.1155	3.405	0.386072	0.894229	1.27029	0.508166	0.265928	31.2213		0	0	0	Uruguay	0	nao		5	2.14875	63.071	2.93687	5	2.2125	65.4707	1	0	0.377204	2.98438	0.144001	0.380539	0.954139	0.236537	0.405607	não	1	165	85	0
4760	50	51.8521	14	nao		5	2.72375	65.0545	3.77937	0.199067	5	3.15437	76.2963	3.91437	0.882001	1.70148	0.135611	0.819531	1.10724	23.9188		0	0	0	Uruguay	0	nao		5	2.5825	66.5057	3.46125	5	2.57125	70.1689	0	0	1.94153	3.34062	2.94243	0.51752	0.55782	2.42509	0.0284996	não	0	161	62	0
4761	23	71	4	nao																				0	Uruguay	0
[truncated: 1,459 more rows]
[truncated: 45 more columns]
